# Supplementary material for: Strong Associations between Plasma Osteopontin and Several Inflammatory Chemokines, Cytokines, and Growth Factors
Source: Biomedicines. 2021 Jul 28;9(8):908. doi: 10.3390/biomedicines9080908 (PMC8389577; doi:10.3390/biomedicines9080908)
Supplement: Supplementary file 1 [file biomedicines-09-00908-s001.zip]

Archive with 6 entries (6 files):
- osteopontinsupplementarytable1.xlsx
- osteopontinsupplementarytable2.xlsx
- osteopontinsupplementarytable3.xlsx
- osteopontinsupplementarytable4.xlsx
- osteopontinsupplementarytable5.xlsx
- osteopontinsupplementarytable6.xlsx
