# Supplementary material for: Strong Associations between Plasma Osteopontin and Several Inflammatory Chemokines, Cytokines, and Growth Factors
Source: Biomedicines. 2021 Jul 28;9(8):908. doi: 10.3390/biomedicines9080908 (PMC8389577; doi:10.3390/biomedicines9080908)
Supplement: Supplementary file 1 [file biomedicines-09-00908-s001.zip › osteopontinsupplementarytable1.xlsx]

## Sheet: Blad1
Suplemental table 1. Relationship between plasma osteopontin and the 85 cytokines analyzed in the CVD panel. The correlations are adjusted for age. Significant p-values after Bonferroni adjustment ((p=5.88x10-4) are highlighted in grey. All proteins were ln-transformed and then transformed to a SD-scale. n=652. Table sorted by p-value. ci= confidence interval.
Biomarker	Uniprot	beta	SE	cilower	cihigher	p-value
Osteopontin	Q3LGB0
Macrophage colony-stimulating factor 1	P09603	.368	.037	.295	.44	6.75x10-22
TNF-related apoptosis-inducing ligand receptor 2	O14763	.369	.038	.296	.443	2.50x10-21
Agouti-related protein	O00253	.363	.037	.29	.436	4.43x10-21
Tumor necrosis factor receptor 2	P20333	.34	.037	.267	.413	6.18x10-19
Tumor necrosis factor receptor 1	P19438	.335	.037	.263	.407	1.41x10-18
Fibroblast growth factor 23 (FGF-23)	Q9GZV9	.343	.038	.268	.418	3.02x10-18
Growth differentiation factor 15	Q99988	.308	.038	.234	.381	1.65x10-15
Interleukin 6	P05231	.307	.039	.231	.383	1.08x10-14
Adrenomedullin	P35318	.278	.037	.205	.351	3.23x10-13
Endothelial cell-specific molecule 1	Q9NQ30	.275	.037	.202	.348	5.22x10-13
Urokinase plasminogen activator surface receptor	Q03405	.277	.038	.203	.351	6.82x10-13
Cathepsin L1	P07711	.274	.037	.201	.348	7.54x10-13
Placenta growth factor	P49763	.267	.038	.193	.341	4.58x10-12
Proteinase-activated receptor 1	P25116	.266	.038	.191	.341	9.75x10-12
Hepatocyte growth factor	P14210	.263	.038	.188	.337	1.14x10-11
CD40L receptor	P25942	.258	.038	.183	.333	2.76x10-11
Matrix metalloproteinase-12	P39900	.248	.038	.173	.323	1.95x10-10
Interleukin 27a	Q14213	.236	.037	.162	.309	5.70x10-10
Matrix metalloproteinase-7	P09237	.233	.038	.158	.308	1.73x10-09
Thrombomodulin	P07204	.211	.039	.135	.286	6.69x10-08
Chitinase-3-like protein 1	P36222	.212	.039	.136	.289	7.10x10-08
Osteoprotegerin	O00300	.204	.038	.129	.279	1.44x10-07
Spondin-1	Q9HCB6	.206	.039	.13	.282	1.61x10-07
Interleukin 16	Q14005	.199	.038	.123	.274	3.29x10-07
TIM-1/KIM-1	Q96D42	.196	.038	.121	.271	3.53x10-07
Protein S100-A12	P80511	.198	.039	.121	.275	5.74x10-07
Interleukin-1 receptor antagonist protein	P18510	.19	.039	.113	.266	1.38x10-06
Vascular endothelial growth factor A	P15692	.186	.038	.11	.261	1.68x10-06
NT-proBNP	P16860	.185	.038	.11	.261	1.79x10-06
Tumor necrosis factor receptor superfamily member 6	P25445	.183	.039	.107	.258	2.54x10-07
Matrix metalloproteinase-3	P08254	.175	.039	.099	.252	8.53x10-06
Resistin	Q9HD89	.175	.039	.098	.252	9.18x10-06
Fractalkine	P78423	.169	.039	.093	.245	.0000158
C-X-C motif chemokine 16	Q9H2A7	.168	.039	.092	.244	.0000179
Beta-nerve growth factor	P01138	.169	.04	.091	.248	.0000269
Kallikrein-11	Q9UBX7	.159	.038	.083	.234	.0000412
C-C motif chemokine 3	P10147	.163	.04	.085	.241	.000051
Interleukin 8	P10145	.156	.039	.08	.232	.0000616
Cancer antigen 125	Q8WXI7	.152	.039	.076	.229	.0001033
TNFSF14	O43557	.152	.039	.076	.229	.0001105
Fatty acid-binding protein, adipocyte	P15090	.147	.039	.071	.223	.0001578
Myeloperoxidase	P05164	.145	.039	.07	.221	.0001883
C-X-C motife chemokine 1	P09341	.142	.039	.067	.218	.0002459
C-C motif chemokine 20	P78556	.145	.039	.067	.222	.0002696
Tissue factor	P13726	.14	.039	.064	.216	.0003183
Kallikrein-6	Q92876	.139	.039	.062	.216	.0004286
Interleukin 18	Q14116	.136	.039	.059	.213	.0005963
Galectin-3	P17931	.135	.039	.058	.212	.0006071
ST2 protein	Q01638	.132	.039	.055	.21	.000838
Renin	P00797	.132	.039	.055	.209	.0008399
SIR2-like protein	Q81XJ6	.13	.04	.053	.208	.0010451
C-X-C motif chemokine 6	P80162	.126	.039	.049	.203	.0013385
Growth hormone	P01241	.126	.039	.049	.202	.0013818
Caspase-8	Q14790	.122	.039	.045	.199	.0019225
Receptor for advanced glycosylation end products	Q15109	.118	.039	.042	.194	.0025349
Matrix metalloproteinase 10	P09238	.117	.039	.041	.194	.0027835
Lectin-like oxidized LDL receptor 1	P78380	.116	.039	.039	.193	.0032149
NF-kappa-B essential modulator	Q9Y6K9	.113	.039	.036	.19	.0040527
Follistin	P19883	.105	.039	.028	.182	.0074088
Interleukin-6 receptor subunit alpha	P08887	.1	.039	.024	.176	.0098278
Angiopoietin-1 receptor	Q02763	.097	.039	.02	.173	.0136132
Vascular endothelial growth factor D	O43915	.093	.039	.017	.168	.0161633
Cathepsin D	P07339	.09	.039	.013	.167	.021705
TNF-related apoptosis-inducing ligand	P50591	.08	.039	.004	.156	.0398375
Pappalysin-1	Q13219	.08	.039	.003	.156	.0416967
Prolactin	P01236	.076	.039	-.001	.153	.0550214
Monocyte chemotactic protein 1	P13500	.07	.039	-.006	.147	.071816
E-selectin	P16581	.064	.04	-.014	.142	.1075766
Eosinophilic cationic protgein	P12724	.051	.04	-.027	.13	.1995417
Leptin	P41159	.047	.039	-.03	.123	.2331927
Stem cell factor	P21583	.039	.04	-.038	.117	.3218661
Tissue-type plasminogen activator	P00750	.038	.039	-.039	.114	.333643
P-selectin glycoprotein ligand 1	Q14242	.037	.039	-.04	.114	.3429093
Proto-oncogene tyrosine-protein kinase Src	P12931	-.037	.04	-.116	.042	.353604
Matrix metalloproteinase 1	P03956	.033	.04	-.046	.111	.4192002
Platelet-derived growth factor subunit B	P01127	-.027	.038	-.102	.048	.4842181
CD40 ligand	P29965	.022	.04	-.056	.1	.574659
Galanin peptides	P22466	.016	.04	-.063	.095	.6852137
Membrane-bound aminopeptidase P	O43895	.015	.04	-.062	.093	.6970482
Heparin-binding EGF-like growth factor	Q99075	.01	.039	-.065	.086	.7910313
Dickkopf-related protein 1	O94907	.01	.039	-.066	.085	.7979433
Epidermal growth factor	P01133	.006	.04	-.072	.084	.8716417
C-C motif chemokine 4	P13236	-.005	.039	-.081	.071	.8984988
Platelet endothelial cell adhesion molecule	P16284	-.003	.039	-.08	.074	.9419105
TNF-related activation-induced cytokine	O14788	-.002	.039	-.079	.075	.9519495
