# Supplementary material for: Strong Associations between Plasma Osteopontin and Several Inflammatory Chemokines, Cytokines, and Growth Factors
Source: Biomedicines. 2021 Jul 28;9(8):908. doi: 10.3390/biomedicines9080908 (PMC8389577; doi:10.3390/biomedicines9080908)
Supplement: Supplementary file 1 [file biomedicines-09-00908-s001.zip › osteopontinsupplementarytable2.xlsx]

## Sheet: Blad1
Supplementary table 2. Relationship between plasma osteopontin and the 85 cytokines that were most strongly associated with osteopontin in model B. Significant p-values after Bonferroni adjustment ((p=5.88x10-4) are highlighted in grey. All proteins were ln-transformed and then transformed to a SD-scale. n=652. Table sorted by p-value. ci= confidence interval.
Biomarker	Uniprot	beta	SE	cilower	cihigher	p-value
Osteopontin	Q3LGB0
Macrophage colony-stimulating factor 1	P09603	.351	.038	.277	.424	1.71x10-19
Agouti-related protein	O00253	.341	.039	.264	.417	2.26x10-17
TNF-related apoptosis-inducing ligand receptor 2	O14763	.339	.04	.26	.418	2.23x10-16
Tumor necrosis factor receptor 1	P19438	.311	.039	.234	.388	1.08x10-14
Tumor necrosis factor receptor 2	P20333	.307	.039	.231	.383	1.13x10-14
Fibroblast growth factor 23 (FGF-23)	Q9GZV9	.315	.04	.236	.394	1.75x10-14
Growth differentiation factor 15	Q99988	.298	.042	.217	.38	2.14x10-12
Interleukin 6	P05231	.277	.039	.2	.353	3.47x10-12
Endothelial cell-specific molecule 1	Q9NQ30	.262	.038	.187	.337	1.67x10-11
Adrenomedullin	P35318	.273	.04	.194	.352	3.36x10-11
Cathepsin L1	P07711	.242	.038	.167	.316	3.77x10-10
Urokinase plasminogen activator surface receptor	Q03405	.237	.039	.161	.314	1.92x10-09
CD40L receptor	P25942	.232	.039	.156	.307	2.95x10-09
Placenta growth factor	P49763	.234	.039	.157	.31	4.29x10-09
Proteinase-activated receptor 1	P25116	.228	.039	.151	.305	1.06x10-08
Hepatocyte growth factor	P14210	.226	.04	.148	.305	2.54x10-08
Interleukin 27a	Q14213	.213	.038	.138	.288	3.51x10-08
Thrombomodulin	P07204	.202	.038	.127	.277	1.73x10-07
Matrix metalloproteinase-7	P09237	.215	.041	.134	.295	2.49x10-07
Matrix metalloproteinase-12	P39900	.208	.041	.127	.289	6.64x10-07
TIM-1/KIM-1	Q96D42	.207	.042	.125	.289	8.56x10-07
Chitinase-3-like protein 1	P36222	.193	.039	.116	.27	1.26x10-06
Osteoprotegerin	O00300	.186	.039	.111	.262	1.67x10-06
Interleukin 16	Q14005	.183	.038	.108	.258	1.93x10-06
Spondin-1	Q9HCB6	.173	.04	.096	.251	.0000148
Tumor necrosis factor receptor superfamily member 6	P25445	.167	.038	.092	.242	.0000154
Protein S100-A12	P80511	.168	.039	.091	.244	.0000219
Vascular endothelial growth factor A	P15692	.16	.038	.086	.235	.0000281
Interleukin-1 receptor antagonist protein	P18510	.163	.041	.083	.243	.0000698
Fractalkine	P78423	.153	.039	.077	.229	.0000878
Beta-nerve growth factor	P01138	.159	.04	.08	.238	.0000915
C-X-C motif chemokine 16	Q9H2A7	.147	.039	.07	.223	.0001929
NT-proBNP	P16860	.154	.042	.073	.236	.0002357
Matrix metalloproteinase-3	P08254	.145	.04	.066	.224	.0003467
Tissue factor	P13726	.14	.04	.062	.217	.0004439
Interleukin 8	P10145	.135	.039	.059	.211	.0005121
TNFSF14	O43557	.135	.039	.059	.21	.0005263
Cancer antigen 125	Q8WXI7	.135	.039	.058	.212	.0006385
C-C motif chemokine 20	P78556	.13	.039	.053	.207	.0009732
SIR2-like protein	Q81XJ6	.126	.039	.05	.203	.0012322
C-C motif chemokine 3	P10147	.13	.04	.051	.209	.0012656
Resistin	Q9HD89	.124	.04	.047	.202	.0018152
Myeloperoxidase	P05164	.12	.039	.045	.196	.001916
C-X-C motife chemokine 1	P09341	.118	.039	.042	.194	.0024234
Kallikrein-11	Q9UBX7	.119	.039	.042	.196	.0025113
Fatty acid-binding protein, adipocyte	P15090	.137	.045	.048	.226	.002575
C-X-C motif chemokine 6	P80162	.112	.039	.036	.188	.0040158
Growth hormone	P01241	.114	.04	.037	.192	.0041077
Interleukin 18	Q14116	.111	.039	.034	.189	.0048661
NF-kappa-B essential modulator	Q9Y6K9	.107	.038	.032	.183	.0052983
Caspase-8	Q14790	.107	.039	.031	.183	.0057116
Kallikrein-6	Q92876	.104	.039	.027	.181	.0079734
Galectin-3	P17931	.105	.04	.028	.183	.0081566
Receptor for advanced glycosylation end products	Q15109	.1	.039	.025	.176	.0096734
ST2 protein	Q01638	.093	.04	.015	.172	.0202727
TNF-related apoptosis-inducing ligand	P50591	.087	.039	.01	.164	.0277704
Follistin	P19883	.086	.039	.009	.162	.0284385
Lectin-like oxidized LDL receptor 1	P78380	.085	.039	.008	.162	.0301589
Angiopoietin-1 receptor	Q02763	.084	.039	.007	.161	.031817
Matrix metalloproteinase 10	P09238	.083	.039	.006	.159	.0356985
Renin	P00797	.09	.044	.003	.177	.0426694
Interleukin-6 receptor subunit alpha	P08887	.075	.039	-.002	.151	.0568715
Cathepsin D	P07339	.075	.04	-.003	.154	.0610348
Pappalysin-1	Q13219	.064	.039	-.012	.141	.0999123
Prolactin	P01236	.063	.039	-.013	.14	.1046173
Vascular endothelial growth factor D	O43915	.061	.04	-.017	.139	.1243708
Leptin	P41159	.077	.054	-.028	.182	.1525988
Monocyte chemotactic protein 1	P13500	.054	.039	-.022	.13	.161797
Stem cell factor	P21583	.052	.04	-.026	.13	.1928709
E-selectin	P16581	.052	.04	-.027	.131	.1975524
P-selectin glycoprotein ligand 1	Q14242	.04	.039	-.036	.115	.3081654
Eosinophilic cationic protgein	P12724	.039	.039	-.038	.117	.3181749
Platelet-derived growth factor subunit B	P01127	-.029	.038	-.103	.045	.4435191
CD40 ligand	P29965	.029	.04	-.049	.106	.4642711
C-C motif chemokine 4	P13236	-.026	.038	-.101	.05	.5050742
Matrix metalloproteinase 1	P03956	.026	.04	-.052	.103	.5143703
Proto-oncogene tyrosine-protein kinase Src	P12931	-.021	.04	-.099	.058	.6071056
Galanin peptides	P22466	.019	.041	-.06	.099	.6338356
Epidermal growth factor	P01133	.019	.039	-.058	.096	.6361901
TNF-related activation-induced cytokine	O14788	-.012	.04	-.09	.065	.7594097
Membrane-bound aminopeptidase P	O43895	-.005	.04	-.082	.073	.9054213
Tissue-type plasminogen activator	P00750	.005	.043	-.079	.088	.9144447
Platelet endothelial cell adhesion molecule	P16284	-.002	.039	-.078	.073	.9502353
Dickkopf-related protein 1	O94907	-.001	.038	-.076	.073	.9764085
Heparin-binding EGF-like growth factor	Q99075	.001	.039	-.075	.076	.9873937
