# Supplementary material for: Strong Associations between Plasma Osteopontin and Several Inflammatory Chemokines, Cytokines, and Growth Factors
Source: Biomedicines. 2021 Jul 28;9(8):908. doi: 10.3390/biomedicines9080908 (PMC8389577; doi:10.3390/biomedicines9080908)
Supplement: Supplementary file 1 [file biomedicines-09-00908-s001.zip › osteopontinsupplementarytable3.xlsx]

## Sheet: Blad1
Suplemental table 3. Relationship between urine osteopontin and the 85 cytokines analyzed in the CVD panel. The correlations are adjusted for age. Significant p-values after Bonferroni adjustment ((p=5.88x10-4). All proteins were ln-transformed and then transformed to a SD-scale. n=457. Table sorted by p-value. ci= confidence interval.
Biomarker	Uniprot	beta	SE	cilower	cihigher	p-value
Osteopontin	Q3LGB0
Thrombomodulin	P07204	-.119	.047	-.21	-.027	.0110958
Macrophage colony-stimulating factor 1	P09603	-.115	.048	-.208	-.022	.0159454
Kallikrein-6	Q92876	-.11	.048	-.205	-.016	.02214
Tumor necrosis factor receptor 1	P19438	-.102	.05	-.199	-.005	.040211
Angiopoietin-1 receptor	Q02763	.088	.046	-.002	.178	.0555537
Chitinase-3-like protein 1	P36222	-.092	.049	-.189	.004	.0621969
Kallikrein-11	Q9UBX7	-.082	.048	-.176	.012	.0874444
Cathepsin L1	P07711	.079	.047	-.013	.171	.0949372
Tissue-type plasminogen activator	P00750	.086	.052	-.016	.187	.098183
CD40L receptor	P25942	-.078	.049	-.174	.017	.1090914
Fatty acid-binding protein, adipocyte	P15090	-.087	.055	-.196	.021	.1140654
TNF-related apoptosis-inducing ligand receptor 2	O14763	-.083	.053	-.186	.021	.1169606
Matrix metalloproteinase-3	P08254	-.074	.049	-.171	.023	.1367435
Tumor necrosis factor receptor superfamily member 6	P25445	-.066	.045	-.154	.021	.1381561
Endothelial cell-specific molecule 1	Q9NQ30	.072	.049	-.025	.169	.14482
Interleukin-1 receptor antagonist protein	P18510	.072	.05	-.026	.169	.1499291
Cathepsin D	P07339	.066	.047	-.026	.158	.1597222
Proteinase-activated receptor 1	P25116	-.07	.05	-.167	.027	.1602056
Renin	P00797	-.07	.054	-.176	.036	.1982395
Galanin peptides	P22466	-.063	.05	-.161	.034	.2042227
C-C motif chemokine 4	P13236	.052	.044	-.036	.139	.2468063
Fractalkine	P78423	-.056	.049	-.152	.041	.2574795
Receptor for advanced glycosylation end products	Q15109	.052	.046	-.038	.143	.2603863
Eosinophilic cationic protgein	P12724	.053	.047	-.039	.145	.2624125
Interleukin 8	P10145	.055	.05	-.042	.153	.2671764
Urokinase plasminogen activator surface receptor	Q03405	-.053	.049	-.149	.042	.2718109
Tumor necrosis factor receptor 2	P20333	-.052	.049	-.148	.044	.2873263
Membrane-bound aminopeptidase P	O43895	-.05	.047	-.143	.043	.2917981
Interleukin 27a	Q14213	-.049	.049	-.145	.047	.3147563
Matrix metalloproteinase-7	P09237	-.05	.052	-.152	.053	.3410926
NT-proBNP	P16860	.048	.051	-.052	.148	.3442006
Interleukin 6	P05231	-.046	.049	-.143	.051	.3506582
Growth hormone	P01241	-.044	.048	-.138	.049	.3542482
C-X-C motife chemokine 1	P09341	.044	.048	-.05	.139	.3581162
Placenta growth factor	P49763	-.042	.048	-.137	.052	.3807104
Tissue factor	P13726	-.042	.048	-.137	.053	.3842728
Adrenomedullin	P35318	-.042	.051	-.142	.057	.4073456
Matrix metalloproteinase-12	P39900	-.041	.051	-.14	.059	.424186
ST2 protein	Q01638	-.037	.048	-.132	.058	.4411675
Stem cell factor	P21583	-.037	.048	-.13	.057	.4425392
Matrix metalloproteinase 10	P09238	-.037	.05	-.135	.06	.4546384
Proto-oncogene tyrosine-protein kinase Src	P12931	-.035	.048	-.129	.06	.4713112
Lectin-like oxidized LDL receptor 1	P78380	.035	.05	-.062	.133	.4780602
NF-kappa-B essential modulator	Q9Y6K9	-.032	.046	-.122	.058	.4836837
Matrix metalloproteinase 1	P03956	-.033	.049	-.128	.062	.4985445
Fibroblast growth factor 23 (FGF-23)	Q9GZV9	.034	.051	-.066	.133	.5106388
TNF-related activation-induced cytokine	O14788	.031	.048	-.062	.125	.5128957
Vascular endothelial growth factor D	O43915	-.032	.049	-.129	.065	.5178099
Pappalysin-1	Q13219	.029	.047	-.063	.121	.5350577
Myeloperoxidase	P05164	.029	.048	-.064	.123	.5382568
TNFSF14	O43557	.029	.048	-.066	.124	.5465884
CD40 ligand	P29965	-.027	.049	-.123	.069	.5831151
Prolactin	P01236	-.025	.048	-.118	.069	.6027755
Follistin	P19883	.025	.048	-.07	.12	.6061638
P-selectin glycoprotein ligand 1	Q14242	-.022	.045	-.111	.067	.6314415
Monocyte chemotactic protein 1	P13500	-.021	.046	-.112	.069	.6416706
C-X-C motif chemokine 16	Q9H2A7	-.022	.049	-.118	.074	.6535006
C-C motif chemokine 20	P78556	.021	.048	-.073	.115	.6604632
Protein S100-A12	P80511	.019	.048	-.076	.113	.700685
Caspase-8	Q14790	-.018	.047	-.11	.075	.7094927
Galectin-3	P17931	-.018	.049	-.113	.078	.7133395
TNF-related apoptosis-inducing ligand	P50591	.015	.047	-.077	.108	.7475879
Beta-nerve growth factor	P01138	.013	.047	-.08	.105	.7895697
SIR2-like protein	Q81XJ6	-.012	.047	-.104	.079	.7900897
Interleukin 18	Q14116	-.012	.048	-.106	.082	.8031957
E-selectin	P16581	.012	.05	-.085	.109	.8055187
Growth differentiation factor 15	Q99988	.012	.053	-.092	.117	.8140934
TIM-1/KIM-1	Q96D42	-.01	.051	-.11	.089	.8405738
Agouti-related protein	O00253	.009	.05	-.088	.107	.8493372
Dickkopf-related protein 1	O94907	.009	.047	-.083	.101	.8520776
Interleukin 16	Q14005	.008	.046	-.082	.098	.8591152
C-C motif chemokine 3	P10147	.008	.048	-.085	.102	.8602307
C-X-C motif chemokine 6	P80162	-.008	.047	-.101	.084	.8618872
Osteoprotegerin	O00300	.007	.047	-.086	.1	.8804479
Platelet-derived growth factor subunit B	P01127	-.007	.046	-.096	.083	.88288
Heparin-binding EGF-like growth factor	Q99075	.006	.046	-.085	.097	.8948938
Cancer antigen 125	Q8WXI7	-.006	.047	-.098	.087	.9060214
Vascular endothelial growth factor A	P15692	-.003	.047	-.096	.089	.9444216
Resistin	Q9HD89	.003	.051	-.097	.103	.9518686
Spondin-1	Q9HCB6	.003	.048	-.091	.096	.9563033
Epidermal growth factor	P01133	.002	.047	-.089	.094	.9576666
Platelet endothelial cell adhesion molecule	P16284	.002	.046	-.088	.092	.9678153
Hepatocyte growth factor	P14210	-.001	.05	-.099	.096	.9766775
Interleukin-6 receptor subunit alpha	P08887	.001	.047	-.092	.094	.9803941
Leptin	P41159	.001	.066	-.128	.13	.9891508
