# Supplementary material for: Strong Associations between Plasma Osteopontin and Several Inflammatory Chemokines, Cytokines, and Growth Factors
Source: Biomedicines. 2021 Jul 28;9(8):908. doi: 10.3390/biomedicines9080908 (PMC8389577; doi:10.3390/biomedicines9080908)
Supplement: Supplementary file 1 [file biomedicines-09-00908-s001.zip › osteopontinsupplementarytable4.xlsx]

## Sheet: Blad1
Supplementary table 4. Relationship between urinary osteopontin and the 85 cytokines that were most strongly associated with osteopontin in model B. Significant p-values after Bonferroni adjustment ((p=5.88x10-4). All proteins were ln-transformed and then transformed to a SD-scale. n=457. Table sorted by p-value. ci= confidence interval.
Biomarker	Uniprot	beta	SE	cilower	cihigher	p-value
Osteopontin	Q3LGB0
Tissue-type plasminogen activator	P00750	.127	.046	.037	.217	.0060334
Interleukin-1 receptor antagonist protein	P18510	.113	.047	.022	.205	.0158561
Thrombomodulin	P07204	-.104	.046	-.194	-.014	.0239335
Angiopoietin-1 receptor	Q02763	.096	.045	.008	.185	.0333529
Kallikrein-6	Q92876	-.101	.047	-.194	-.008	.0337208
Cathepsin D	P07339	.094	.045	.005	.182	.038043
Macrophage colony-stimulating factor 1	P09603	-.091	.046	-.182	-.001	.0474286
Cathepsin L1	P07711	.087	.046	-.003	.177	.0574927
Galanin peptides	P22466	-.076	.048	-.17	.017	.109783
Growth differentiation factor 15	Q99988	.074	.047	-.018	.166	.1133539
TIM-1/KIM-1	Q96D42	.071	.045	-.017	.16	.114437
Chitinase-3-like protein 1	P36222	-.075	.048	-.169	.019	.1185494
Eosinophilic cationic protgein	P12724	.071	.047	-.02	.162	.1283647
Interleukin 8	P10145	.073	.049	-.023	.168	.1390173
Stem cell factor	P21583	-.068	.046	-.159	.023	.1443245
Matrix metalloproteinase-3	P08254	-.066	.047	-.159	.027	.1645962
Kallikrein-11	Q9UBX7	-.063	.046	-.154	.027	.1705049
C-X-C motife chemokine 1	P09341	.063	.047	-.028	.155	.1753893
C-C motif chemokine 4	P13236	.059	.044	-.027	.145	.1818435
NT-proBNP	P16860	.062	.047	-.03	.154	.1885699
Tumor necrosis factor receptor superfamily member 6	P25445	-.057	.044	-.143	.029	.1948959
CD40L receptor	P25942	-.057	.047	-.149	.036	.2312789
Tumor necrosis factor receptor 1	P19438	-.055	.046	-.145	.036	.2359627
Fibroblast growth factor 23 (FGF-23)	Q9GZV9	.055	.048	-.04	.15	.2570736
Renin	P00797	-.054	.048	-.148	.04	.2605759
Follistin	P19883	.052	.048	-.042	.145	.2815756
Proteinase-activated receptor 1	P25116	-.051	.048	-.145	.043	.2858154
Myeloperoxidase	P05164	.049	.047	-.043	.142	.2951858
Membrane-bound aminopeptidase P	O43895	-.048	.046	-.139	.043	.3014222
Hepatocyte growth factor	P14210	.046	.046	-.044	.137	.3179565
Receptor for advanced glycosylation end products	Q15109	.046	.046	-.045	.136	.3217062
Lectin-like oxidized LDL receptor 1	P78380	.047	.049	-.049	.142	.3392013
Leptin	P41159	.043	.046	-.048	.134	.3557991
Proto-oncogene tyrosine-protein kinase Src	P12931	-.044	.048	-.138	.05	.3597581
C-C motif chemokine 20	P78556	.041	.047	-.051	.133	.3832363
Fractalkine	P78423	-.04	.048	-.134	.053	.3985924
Tissue factor	P13726	-.038	.046	-.129	.053	.4120345
TNFSF14	O43557	.038	.048	-.056	.131	.4332547
TNF-related activation-induced cytokine	O14788	.035	.047	-.056	.127	.4461332
Interleukin-6 receptor subunit alpha	P08887	.034	.046	-.056	.124	.4574612
Protein S100-A12	P80511	.034	.047	-.059	.127	.4706362
Beta-nerve growth factor	P01138	.033	.046	-.057	.123	.473779
Interleukin 27a	Q14213	-.034	.048	-.127	.06	.4819099
Endothelial cell-specific molecule 1	Q9NQ30	.033	.047	-.059	.126	.4835775
Resistin	Q9HD89	.033	.049	-.062	.129	.4927887
Interleukin 6	P05231	-.033	.049	-.129	.062	.4954215
Cancer antigen 125	Q8WXI7	.031	.046	-.059	.122	.4974381
Matrix metalloproteinase 1	P03956	-.032	.048	-.127	.062	.5012769
TNF-related apoptosis-inducing ligand receptor 2	O14763	-.032	.048	-.127	.063	.5139759
TNF-related apoptosis-inducing ligand	P50591	.029	.046	-.062	.119	.5360963
CD40 ligand	P29965	-.028	.048	-.122	.066	.5597105
Matrix metalloproteinase 10	P09238	-.028	.049	-.124	.068	.5663598
C-C motif chemokine 3	P10147	.026	.047	-.066	.118	.5752497
Heparin-binding EGF-like growth factor	Q99075	.025	.046	-.064	.114	.5818816
Interleukin 16	Q14005	.025	.046	-.065	.114	.587845
ST2 protein	Q01638	-.025	.047	-.117	.068	.5998542
Growth hormone	P01241	-.024	.047	-.116	.068	.6077057
E-selectin	P16581	.024	.048	-.071	.118	.6249983
P-selectin glycoprotein ligand 1	Q14242	-.022	.045	-.11	.067	.6297365
Osteoprotegerin	O00300	.022	.047	-.069	.113	.638123
Matrix metalloproteinase-7	P09237	.022	.047	-.071	.115	.6407976
Spondin-1	Q9HCB6	.021	.047	-.07	.113	.6454521
Vascular endothelial growth factor D	O43915	-.021	.047	-.113	.071	.6594646
Prolactin	P01236	-.02	.048	-.113	.074	.6808158
Interleukin 18	Q14116	.019	.047	-.073	.11	.6861067
Urokinase plasminogen activator surface receptor	Q03405	-.018	.047	-.109	.074	.7048366
Agouti-related protein	O00253	.014	.047	-.078	.107	.7590412
Tumor necrosis factor receptor 2	P20333	-.013	.046	-.104	.077	.7747544
Caspase-8	Q14790	-.013	.047	-.105	.08	.787644
Platelet-derived growth factor subunit B	P01127	.01	.045	-.078	.099	.8181135
Monocyte chemotactic protein 1	P13500	-.01	.045	-.099	.079	.8270655
SIR2-like protein	Q81XJ6	-.009	.046	-.099	.082	.8510678
NF-kappa-B essential modulator	Q9Y6K9	-.008	.046	-.098	.082	.8642008
Epidermal growth factor	P01133	-.008	.047	-.099	.084	.8677773
C-X-C motif chemokine 6	P80162	.007	.047	-.085	.099	.8783276
C-X-C motif chemokine 16	Q9H2A7	-.007	.048	-.1	.086	.8788836
Matrix metalloproteinase-12	P39900	.007	.047	-.085	.099	.886605
Placenta growth factor	P49763	-.005	.046	-.095	.085	.9159071
Dickkopf-related protein 1	O94907	.004	.047	-.087	.096	.9255852
Vascular endothelial growth factor A	P15692	-.004	.047	-.095	.087	.9321619
Fatty acid-binding protein, adipocyte	P15090	-.004	.047	-.095	.088	.9375285
Platelet endothelial cell adhesion molecule	P16284	-.003	.046	-.093	.087	.9469223
Adrenomedullin	P35318	-.003	.046	-.093	.088	.9533885
Galectin-3	P17931	-.002	.048	-.095	.091	.9689579
Pappalysin-1	Q13219	.001	.046	-.089	.092	.9815857
