# Supplementary material for: Strong Associations between Plasma Osteopontin and Several Inflammatory Chemokines, Cytokines, and Growth Factors
Source: Biomedicines. 2021 Jul 28;9(8):908. doi: 10.3390/biomedicines9080908 (PMC8389577; doi:10.3390/biomedicines9080908)
Supplement: Supplementary file 1 [file biomedicines-09-00908-s001.zip › osteopontinsupplementarytable5.xlsx]

## Sheet: osteopontinsupplementarytable5
Supplementary table 5. The cytokines and the different biological processes that are influenced by the studied networks.,
Category	#term ID	term description	observed gene count	background gene count	strength	false discovery rate	matching proteins in the network (labels)	matching proteins in the network
Biological Process	GO:0010469	regulation of signaling receptor activity	22	577	1.24	3.62x10-19	CX3CL1,RETN,EBI3,HGF,FGF23,TNFSF10,GDF15,IL1RN,AGRP,CXCL16,TNFRSF11B,IL16,CSF1,NGF,CD40LG,NPPB,SPP1,IL6,ADM,PGF,CCL3,VEGFA	9606.ENSP00000006053,9606.ENSP00000221515,9606.ENSP00000221847,9606.ENSP00000222390,9606.ENSP00000237837,9606.ENSP00000241261,9606.ENSP00000252809,9606.ENSP00000259206,9606.ENSP00000290953,9606.ENSP00000293778,9606.ENSP00000297350,9606.ENSP00000302935,9606.ENSP00000327513,9606.ENSP00000358525,9606.ENSP00000359663,9606.ENSP00000365651,9606.ENSP00000378517,9606.ENSP00000385675,9606.ENSP00000436607,…
Biological Process	GO:0048583	regulation of response to stimulus	38	3882	0.65	7.55x10-19	CX3CL1,TNFRSF1A,RETN,EBI3,HGF,FGF23,TNFSF10,GDF15,CHI3L1,IL1RN,KDR,TNFRSF10B,FLT1,CASP10,CSF1R,AGRP,CXCL16,TNFRSF11B,MMP3,IL16,F2R,CSF1,PLAUR,FAS,S100A12,NGF,CD40LG,TNFRSF1B,NPPB,THBD,ESM1,SPP1,IL6,ADM,PGF,MMP12,CCL3,VEGFA	9606.ENSP00000006053,9606.ENSP00000162749,9606.ENSP00000221515,9606.ENSP00000221847,9606.ENSP00000222390,9606.ENSP00000237837,9606.ENSP00000241261,9606.ENSP00000252809,9606.ENSP00000255409,9606.ENSP00000259206,9606.ENSP00000263923,9606.ENSP00000276431,9606.ENSP00000282397,9606.ENSP00000286186,9606.ENSP00000286301,9606.ENSP00000290953,9606.ENSP00000293778,9606.ENSP00000297350,9606.ENSP00000299855,…
Biological Process	GO:0009966	regulation of signal transduction	35	3033	0.72	1.39x10-18	CX3CL1,TNFRSF1A,RETN,EBI3,HGF,FGF23,TNFSF10,GDF15,CHI3L1,IL1RN,KDR,TNFRSF10B,FLT1,CASP10,CSF1R,AGRP,CXCL16,TNFRSF11B,IL16,F2R,CSF1,PLAUR,FAS,S100A12,NGF,CD40LG,NPPB,ESM1,SPP1,IL6,ADM,PGF,MMP12,CCL3,VEGFA	9606.ENSP00000006053,9606.ENSP00000162749,9606.ENSP00000221515,9606.ENSP00000221847,9606.ENSP00000222390,9606.ENSP00000237837,9606.ENSP00000241261,9606.ENSP00000252809,9606.ENSP00000255409,9606.ENSP00000259206,9606.ENSP00000263923,9606.ENSP00000276431,9606.ENSP00000282397,9606.ENSP00000286186,9606.ENSP00000286301,9606.ENSP00000290953,9606.ENSP00000293778,9606.ENSP00000297350,9606.ENSP00000302935,…
Biological Process	GO:0010033	response to organic substance	33	2815	0.73	2.66x10-17	CX3CL1,TNFRSF1A,RETN,EBI3,HGF,FGF23,TNFSF10,GDF15,CHI3L1,IL1RN,KDR,TNFRSF10B,FLT1,CSF1R,AGRP,CXCL16,TNFRSF11B,MMP3,IL16,F2R,CSF1,CTSL,FAS,NGF,CD40LG,TNFRSF1B,THBD,SPP1,IL6,ADM,PGF,CCL3,VEGFA	9606.ENSP00000006053,9606.ENSP00000162749,9606.ENSP00000221515,9606.ENSP00000221847,9606.ENSP00000222390,9606.ENSP00000237837,9606.ENSP00000241261,9606.ENSP00000252809,9606.ENSP00000255409,9606.ENSP00000259206,9606.ENSP00000263923,9606.ENSP00000276431,9606.ENSP00000282397,9606.ENSP00000286301,9606.ENSP00000290953,9606.ENSP00000293778,9606.ENSP00000297350,9606.ENSP00000299855,9606.ENSP00000302935,…
Biological Process	GO:0048584	positive regulation of response to stimulus	29	2054	0.81	2.38x10-16	CX3CL1,TNFRSF1A,RETN,HGF,FGF23,TNFSF10,GDF15,CHI3L1,KDR,TNFRSF10B,FLT1,CASP10,CSF1R,MMP3,IL16,F2R,CSF1,PLAUR,FAS,S100A12,NGF,CD40LG,THBD,ESM1,IL6,PGF,MMP12,CCL3,VEGFA	9606.ENSP00000006053,9606.ENSP00000162749,9606.ENSP00000221515,9606.ENSP00000222390,9606.ENSP00000237837,9606.ENSP00000241261,9606.ENSP00000252809,9606.ENSP00000255409,9606.ENSP00000263923,9606.ENSP00000276431,9606.ENSP00000282397,9606.ENSP00000286186,9606.ENSP00000286301,9606.ENSP00000299855,9606.ENSP00000302935,9606.ENSP00000321326,9606.ENSP00000327513,9606.ENSP00000339328,9606.ENSP00000347979,…
Biological Process	GO:0010647	positive regulation of cell communication	26	1631	0.86	2.61x10-15	CX3CL1,TNFRSF1A,RETN,HGF,FGF23,TNFSF10,GDF15,CHI3L1,KDR,TNFRSF10B,FLT1,CASP10,CSF1R,F2R,CSF1,PLAUR,FAS,S100A12,NGF,CD40LG,ESM1,SPP1,IL6,MMP12,CCL3,VEGFA	9606.ENSP00000006053,9606.ENSP00000162749,9606.ENSP00000221515,9606.ENSP00000222390,9606.ENSP00000237837,9606.ENSP00000241261,9606.ENSP00000252809,9606.ENSP00000255409,9606.ENSP00000263923,9606.ENSP00000276431,9606.ENSP00000282397,9606.ENSP00000286186,9606.ENSP00000286301,9606.ENSP00000321326,9606.ENSP00000327513,9606.ENSP00000339328,9606.ENSP00000347979,9606.ENSP00000357726,9606.ENSP00000358525,…
Biological Process	GO:0023056	positive regulation of signaling	26	1638	0.86	2.61x10-15	CX3CL1,TNFRSF1A,RETN,HGF,FGF23,TNFSF10,GDF15,CHI3L1,KDR,TNFRSF10B,FLT1,CASP10,CSF1R,F2R,CSF1,PLAUR,FAS,S100A12,NGF,CD40LG,ESM1,SPP1,IL6,MMP12,CCL3,VEGFA	9606.ENSP00000006053,9606.ENSP00000162749,9606.ENSP00000221515,9606.ENSP00000222390,9606.ENSP00000237837,9606.ENSP00000241261,9606.ENSP00000252809,9606.ENSP00000255409,9606.ENSP00000263923,9606.ENSP00000276431,9606.ENSP00000282397,9606.ENSP00000286186,9606.ENSP00000286301,9606.ENSP00000321326,9606.ENSP00000327513,9606.ENSP00000339328,9606.ENSP00000347979,9606.ENSP00000357726,9606.ENSP00000358525,…
Biological Process	GO:0009605	response to external stimulus	28	2152	0.77	9.19x10-15	CX3CL1,TNFRSF1A,RETN,HGF,FGF23,GDF15,CHI3L1,MMP7,TNFRSF10B,FLT1,CSF1R,CXCL16,TNFRSF11B,IL16,F2R,CSF1,PLAUR,FAS,S100A12,TNFRSF1B,NPPB,THBD,SPP1,IL6,ADM,MMP12,CCL3,VEGFA	9606.ENSP00000006053,9606.ENSP00000162749,9606.ENSP00000221515,9606.ENSP00000222390,9606.ENSP00000237837,9606.ENSP00000252809,9606.ENSP00000255409,9606.ENSP00000260227,9606.ENSP00000276431,9606.ENSP00000282397,9606.ENSP00000286301,9606.ENSP00000293778,9606.ENSP00000297350,9606.ENSP00000302935,9606.ENSP00000321326,9606.ENSP00000327513,9606.ENSP00000339328,9606.ENSP00000347979,9606.ENSP00000357726,…
Biological Process	GO:0042221	response to chemical	35	4153	0.58	1.25x10-14	CX3CL1,TNFRSF1A,RETN,EBI3,HGF,FGF23,TNFSF10,GDF15,CHI3L1,IL1RN,KDR,TNFRSF10B,FLT1,CSF1R,AGRP,CXCL16,TNFRSF11B,MMP3,IL16,F2R,CSF1,PLAUR,CTSL,FAS,S100A12,NGF,CD40LG,TNFRSF1B,THBD,SPP1,IL6,ADM,PGF,CCL3,VEGFA	9606.ENSP00000006053,9606.ENSP00000162749,9606.ENSP00000221515,9606.ENSP00000221847,9606.ENSP00000222390,9606.ENSP00000237837,9606.ENSP00000241261,9606.ENSP00000252809,9606.ENSP00000255409,9606.ENSP00000259206,9606.ENSP00000263923,9606.ENSP00000276431,9606.ENSP00000282397,9606.ENSP00000286301,9606.ENSP00000290953,9606.ENSP00000293778,9606.ENSP00000297350,9606.ENSP00000299855,9606.ENSP00000302935,…
Biological Process	GO:0009967	positive regulation of signal transduction	24	1493	0.86	5.51x10-14	CX3CL1,TNFRSF1A,HGF,FGF23,TNFSF10,GDF15,CHI3L1,KDR,TNFRSF10B,FLT1,CASP10,CSF1R,F2R,CSF1,PLAUR,FAS,S100A12,NGF,CD40LG,ESM1,IL6,MMP12,CCL3,VEGFA	9606.ENSP00000006053,9606.ENSP00000162749,9606.ENSP00000222390,9606.ENSP00000237837,9606.ENSP00000241261,9606.ENSP00000252809,9606.ENSP00000255409,9606.ENSP00000263923,9606.ENSP00000276431,9606.ENSP00000282397,9606.ENSP00000286186,9606.ENSP00000286301,9606.ENSP00000321326,9606.ENSP00000327513,9606.ENSP00000339328,9606.ENSP00000347979,9606.ENSP00000357726,9606.ENSP00000358525,9606.ENSP00000359663,…
Biological Process	GO:0070887	cellular response to chemical stimulus	29	2672	0.69	1.55x10-13	CX3CL1,TNFRSF1A,EBI3,HGF,FGF23,GDF15,CHI3L1,IL1RN,KDR,TNFRSF10B,FLT1,CSF1R,AGRP,CXCL16,TNFRSF11B,MMP3,IL16,CSF1,CTSL,FAS,S100A12,NGF,CD40LG,TNFRSF1B,SPP1,IL6,PGF,CCL3,VEGFA	9606.ENSP00000006053,9606.ENSP00000162749,9606.ENSP00000221847,9606.ENSP00000222390,9606.ENSP00000237837,9606.ENSP00000252809,9606.ENSP00000255409,9606.ENSP00000259206,9606.ENSP00000263923,9606.ENSP00000276431,9606.ENSP00000282397,9606.ENSP00000286301,9606.ENSP00000290953,9606.ENSP00000293778,9606.ENSP00000297350,9606.ENSP00000299855,9606.ENSP00000302935,9606.ENSP00000327513,9606.ENSP00000345344,…
Biological Process	GO:0007166	cell surface receptor signaling pathway	27	2198	0.75	1.57x10-13	CX3CL1,TNFRSF1A,EBI3,HGF,FGF23,TNFSF10,GDF15,IL1RN,KDR,TNFRSF10B,FLT1,CASP10,CSF1R,TNFRSF11B,MMP3,IL16,CSF1,PLAUR,FAS,NGF,CD40LG,TNFRSF1B,NPPB,IL6,PGF,CCL3,VEGFA	9606.ENSP00000006053,9606.ENSP00000162749,9606.ENSP00000221847,9606.ENSP00000222390,9606.ENSP00000237837,9606.ENSP00000241261,9606.ENSP00000252809,9606.ENSP00000259206,9606.ENSP00000263923,9606.ENSP00000276431,9606.ENSP00000282397,9606.ENSP00000286186,9606.ENSP00000286301,9606.ENSP00000297350,9606.ENSP00000299855,9606.ENSP00000302935,9606.ENSP00000327513,9606.ENSP00000339328,9606.ENSP00000347979,…
Biological Process	GO:0071310	cellular response to organic substance	27	2219	0.74	1.85x10-13	CX3CL1,TNFRSF1A,EBI3,HGF,FGF23,GDF15,CHI3L1,IL1RN,KDR,TNFRSF10B,FLT1,CSF1R,AGRP,TNFRSF11B,MMP3,IL16,CSF1,CTSL,FAS,NGF,CD40LG,TNFRSF1B,SPP1,IL6,PGF,CCL3,VEGFA	9606.ENSP00000006053,9606.ENSP00000162749,9606.ENSP00000221847,9606.ENSP00000222390,9606.ENSP00000237837,9606.ENSP00000252809,9606.ENSP00000255409,9606.ENSP00000259206,9606.ENSP00000263923,9606.ENSP00000276431,9606.ENSP00000282397,9606.ENSP00000286301,9606.ENSP00000290953,9606.ENSP00000297350,9606.ENSP00000299855,9606.ENSP00000302935,9606.ENSP00000327513,9606.ENSP00000345344,9606.ENSP00000347979,…
Biological Process	GO:0001934	positive regulation of protein phosphorylation	20	941	0.99	2.12x10-13	CX3CL1,TNFRSF1A,HGF,FGF23,GDF15,CHI3L1,KDR,TNFRSF10B,FLT1,CSF1R,F2R,CSF1,PLAUR,FAS,S100A12,NGF,CD40LG,IL6,CCL3,VEGFA	9606.ENSP00000006053,9606.ENSP00000162749,9606.ENSP00000222390,9606.ENSP00000237837,9606.ENSP00000252809,9606.ENSP00000255409,9606.ENSP00000263923,9606.ENSP00000276431,9606.ENSP00000282397,9606.ENSP00000286301,9606.ENSP00000321326,9606.ENSP00000327513,9606.ENSP00000339328,9606.ENSP00000347979,9606.ENSP00000357726,9606.ENSP00000358525,9606.ENSP00000359663,9606.ENSP00000385675,9606.ENSP00000477908,…
Biological Process	GO:0022603	regulation of anatomical structure morphogenesis	20	961	0.98	2.84x10-13	CX3CL1,TNFRSF1A,HGF,GDF15,CHI3L1,IL1RN,KDR,FLT1,CSF1R,TNFRSF11B,CSF1,NGF,TNFRSF1B,NPPB,SPP1,IL6,ADM,PGF,CCL3,VEGFA	9606.ENSP00000006053,9606.ENSP00000162749,9606.ENSP00000222390,9606.ENSP00000252809,9606.ENSP00000255409,9606.ENSP00000259206,9606.ENSP00000263923,9606.ENSP00000282397,9606.ENSP00000286301,9606.ENSP00000297350,9606.ENSP00000327513,9606.ENSP00000358525,9606.ENSP00000365435,9606.ENSP00000365651,9606.ENSP00000378517,9606.ENSP00000385675,9606.ENSP00000436607,9606.ENSP00000451040,9606.ENSP00000477908,…
Biological Process	GO:0065009	regulation of molecular function	31	3322	0.63	2.84x10-13	CX3CL1,RETN,EBI3,HGF,FGF23,TNFSF10,GDF15,CHI3L1,IL1RN,TNFRSF10B,FLT1,CSF1R,AGRP,CXCL16,TNFRSF11B,IL16,F2R,CSF1,PLAUR,FAS,S100A12,NGF,CD40LG,TNFRSF1B,NPPB,SPP1,IL6,ADM,PGF,CCL3,VEGFA	9606.ENSP00000006053,9606.ENSP00000221515,9606.ENSP00000221847,9606.ENSP00000222390,9606.ENSP00000237837,9606.ENSP00000241261,9606.ENSP00000252809,9606.ENSP00000255409,9606.ENSP00000259206,9606.ENSP00000276431,9606.ENSP00000282397,9606.ENSP00000286301,9606.ENSP00000290953,9606.ENSP00000293778,9606.ENSP00000297350,9606.ENSP00000302935,9606.ENSP00000321326,9606.ENSP00000327513,9606.ENSP00000339328,…
Biological Process	GO:1902533	positive regulation of intracellular signal transduction	20	959	0.98	2.84x10-13	CX3CL1,TNFRSF1A,HGF,FGF23,TNFSF10,GDF15,CHI3L1,KDR,TNFRSF10B,FLT1,CASP10,CSF1R,F2R,CSF1,S100A12,NGF,CD40LG,IL6,CCL3,VEGFA	9606.ENSP00000006053,9606.ENSP00000162749,9606.ENSP00000222390,9606.ENSP00000237837,9606.ENSP00000241261,9606.ENSP00000252809,9606.ENSP00000255409,9606.ENSP00000263923,9606.ENSP00000276431,9606.ENSP00000282397,9606.ENSP00000286186,9606.ENSP00000286301,9606.ENSP00000321326,9606.ENSP00000327513,9606.ENSP00000357726,9606.ENSP00000358525,9606.ENSP00000359663,9606.ENSP00000385675,9606.ENSP00000477908,…
Biological Process	GO:0006954	inflammatory response	16	482	1.18	3.13x10-13	CX3CL1,TNFRSF1A,CHI3L1,IL1RN,TNFRSF10B,CSF1R,TNFRSF11B,F2R,CSF1,FAS,S100A12,CD40LG,TNFRSF1B,SPP1,IL6,CCL3	9606.ENSP00000006053,9606.ENSP00000162749,9606.ENSP00000255409,9606.ENSP00000259206,9606.ENSP00000276431,9606.ENSP00000286301,9606.ENSP00000297350,9606.ENSP00000321326,9606.ENSP00000327513,9606.ENSP00000347979,9606.ENSP00000357726,9606.ENSP00000359663,9606.ENSP00000365435,9606.ENSP00000378517,9606.ENSP00000385675,9606.ENSP00000477908
Biological Process	GO:0051239	regulation of multicellular organismal process	29	2788	0.68	3.13x10-13	CX3CL1,TNFRSF1A,RETN,EBI3,HGF,FGF23,GDF15,CHI3L1,IL1RN,KDR,FLT1,CSF1R,TNFRSF11B,F2R,CSF1,PLAUR,CTSL,NGF,CD40LG,TNFRSF1B,NPPB,THBD,SPP1,IL6,ADM,PGF,MMP12,CCL3,VEGFA	9606.ENSP00000006053,9606.ENSP00000162749,9606.ENSP00000221515,9606.ENSP00000221847,9606.ENSP00000222390,9606.ENSP00000237837,9606.ENSP00000252809,9606.ENSP00000255409,9606.ENSP00000259206,9606.ENSP00000263923,9606.ENSP00000282397,9606.ENSP00000286301,9606.ENSP00000297350,9606.ENSP00000321326,9606.ENSP00000327513,9606.ENSP00000339328,9606.ENSP00000345344,9606.ENSP00000358525,9606.ENSP00000359663,…
Biological Process	GO:0034097	response to cytokine	20	1035	0.94	8.70x10-13	CX3CL1,TNFRSF1A,EBI3,HGF,FGF23,CHI3L1,IL1RN,TNFRSF10B,CSF1R,CXCL16,TNFRSF11B,MMP3,IL16,CSF1,FAS,CD40LG,TNFRSF1B,IL6,CCL3,VEGFA	9606.ENSP00000006053,9606.ENSP00000162749,9606.ENSP00000221847,9606.ENSP00000222390,9606.ENSP00000237837,9606.ENSP00000255409,9606.ENSP00000259206,9606.ENSP00000276431,9606.ENSP00000286301,9606.ENSP00000293778,9606.ENSP00000297350,9606.ENSP00000299855,9606.ENSP00000302935,9606.ENSP00000327513,9606.ENSP00000347979,9606.ENSP00000359663,9606.ENSP00000365435,9606.ENSP00000385675,9606.ENSP00000477908,…
Biological Process	GO:0006955	immune response	23	1560	0.83	1.01x10-12	CX3CL1,TNFRSF1A,RETN,EBI3,TNFSF10,CHI3L1,IL1RN,TNFRSF10B,CSF1R,CXCL16,TNFRSF11B,IL16,CSF1,PLAUR,CTSL,FAS,S100A12,CD40LG,TNFRSF1B,NPPB,IL6,ADM,CCL3	9606.ENSP00000006053,9606.ENSP00000162749,9606.ENSP00000221515,9606.ENSP00000221847,9606.ENSP00000241261,9606.ENSP00000255409,9606.ENSP00000259206,9606.ENSP00000276431,9606.ENSP00000286301,9606.ENSP00000293778,9606.ENSP00000297350,9606.ENSP00000302935,9606.ENSP00000327513,9606.ENSP00000339328,9606.ENSP00000345344,9606.ENSP00000347979,9606.ENSP00000357726,9606.ENSP00000359663,9606.ENSP00000365435,…
Biological Process	GO:0051247	positive regulation of protein metabolic process	23	1587	0.82	1.29x10-12	CX3CL1,TNFRSF1A,EBI3,HGF,FGF23,TNFSF10,GDF15,CHI3L1,KDR,TNFRSF10B,FLT1,CSF1R,F2R,CSF1,PLAUR,FAS,S100A12,NGF,CD40LG,TNFRSF1B,IL6,CCL3,VEGFA	9606.ENSP00000006053,9606.ENSP00000162749,9606.ENSP00000221847,9606.ENSP00000222390,9606.ENSP00000237837,9606.ENSP00000241261,9606.ENSP00000252809,9606.ENSP00000255409,9606.ENSP00000263923,9606.ENSP00000276431,9606.ENSP00000282397,9606.ENSP00000286301,9606.ENSP00000321326,9606.ENSP00000327513,9606.ENSP00000339328,9606.ENSP00000347979,9606.ENSP00000357726,9606.ENSP00000358525,9606.ENSP00000359663,…
Biological Process	GO:0019221	cytokine-mediated signaling pathway	17	655	1.07	1.31x10-12	CX3CL1,TNFRSF1A,EBI3,HGF,IL1RN,TNFRSF10B,CSF1R,TNFRSF11B,MMP3,IL16,CSF1,FAS,CD40LG,TNFRSF1B,IL6,CCL3,VEGFA	9606.ENSP00000006053,9606.ENSP00000162749,9606.ENSP00000221847,9606.ENSP00000222390,9606.ENSP00000259206,9606.ENSP00000276431,9606.ENSP00000286301,9606.ENSP00000297350,9606.ENSP00000299855,9606.ENSP00000302935,9606.ENSP00000327513,9606.ENSP00000347979,9606.ENSP00000359663,9606.ENSP00000365435,9606.ENSP00000385675,9606.ENSP00000477908,9606.ENSP00000478570
Biological Process	GO:0071345	cellular response to cytokine stimulus	19	953	0.96	2.38x10-12	CX3CL1,TNFRSF1A,EBI3,HGF,FGF23,CHI3L1,IL1RN,TNFRSF10B,CSF1R,TNFRSF11B,MMP3,IL16,CSF1,FAS,CD40LG,TNFRSF1B,IL6,CCL3,VEGFA	9606.ENSP00000006053,9606.ENSP00000162749,9606.ENSP00000221847,9606.ENSP00000222390,9606.ENSP00000237837,9606.ENSP00000255409,9606.ENSP00000259206,9606.ENSP00000276431,9606.ENSP00000286301,9606.ENSP00000297350,9606.ENSP00000299855,9606.ENSP00000302935,9606.ENSP00000327513,9606.ENSP00000347979,9606.ENSP00000359663,9606.ENSP00000365435,9606.ENSP00000385675,9606.ENSP00000477908,9606.ENSP00000478570
Biological Process	GO:0048518	positive regulation of biological process	36	5459	0.48	2.73x10-12	CX3CL1,TNFRSF1A,RETN,EBI3,HGF,FGF23,TNFSF10,GDF15,CHI3L1,KDR,TNFRSF10B,FLT1,CASP10,CSF1R,AGRP,CXCL16,MMP3,IL16,F2R,CSF1,PLAUR,FAS,S100A12,NGF,CD40LG,TNFRSF1B,NPPB,THBD,ESM1,SPP1,IL6,ADM,PGF,MMP12,CCL3,VEGFA	9606.ENSP00000006053,9606.ENSP00000162749,9606.ENSP00000221515,9606.ENSP00000221847,9606.ENSP00000222390,9606.ENSP00000237837,9606.ENSP00000241261,9606.ENSP00000252809,9606.ENSP00000255409,9606.ENSP00000263923,9606.ENSP00000276431,9606.ENSP00000282397,9606.ENSP00000286186,9606.ENSP00000286301,9606.ENSP00000290953,9606.ENSP00000293778,9606.ENSP00000299855,9606.ENSP00000302935,9606.ENSP00000321326,…
Biological Process	GO:0032270	positive regulation of cellular protein metabolic process	22	1496	0.83	4.21x10-12	CX3CL1,TNFRSF1A,HGF,FGF23,TNFSF10,GDF15,CHI3L1,KDR,TNFRSF10B,FLT1,CSF1R,F2R,CSF1,PLAUR,FAS,S100A12,NGF,CD40LG,TNFRSF1B,IL6,CCL3,VEGFA	9606.ENSP00000006053,9606.ENSP00000162749,9606.ENSP00000222390,9606.ENSP00000237837,9606.ENSP00000241261,9606.ENSP00000252809,9606.ENSP00000255409,9606.ENSP00000263923,9606.ENSP00000276431,9606.ENSP00000282397,9606.ENSP00000286301,9606.ENSP00000321326,9606.ENSP00000327513,9606.ENSP00000339328,9606.ENSP00000347979,9606.ENSP00000357726,9606.ENSP00000358525,9606.ENSP00000359663,9606.ENSP00000365435,…
Biological Process	GO:0002376	immune system process	26	2370	0.7	4.96x10-12	CX3CL1,TNFRSF1A,RETN,EBI3,TNFSF10,CHI3L1,IL1RN,KDR,TNFRSF10B,FLT1,CSF1R,CXCL16,TNFRSF11B,IL16,CSF1,PLAUR,CTSL,FAS,S100A12,CD40LG,TNFRSF1B,NPPB,IL6,ADM,CCL3,VEGFA	9606.ENSP00000006053,9606.ENSP00000162749,9606.ENSP00000221515,9606.ENSP00000221847,9606.ENSP00000241261,9606.ENSP00000255409,9606.ENSP00000259206,9606.ENSP00000263923,9606.ENSP00000276431,9606.ENSP00000282397,9606.ENSP00000286301,9606.ENSP00000293778,9606.ENSP00000297350,9606.ENSP00000302935,9606.ENSP00000327513,9606.ENSP00000339328,9606.ENSP00000345344,9606.ENSP00000347979,9606.ENSP00000357726,…
Biological Process	GO:0043410	positive regulation of MAPK cascade	15	512	1.12	9.90x10-12	CX3CL1,HGF,FGF23,GDF15,CHI3L1,KDR,FLT1,CSF1R,F2R,S100A12,NGF,CD40LG,IL6,CCL3,VEGFA	9606.ENSP00000006053,9606.ENSP00000222390,9606.ENSP00000237837,9606.ENSP00000252809,9606.ENSP00000255409,9606.ENSP00000263923,9606.ENSP00000282397,9606.ENSP00000286301,9606.ENSP00000321326,9606.ENSP00000357726,9606.ENSP00000358525,9606.ENSP00000359663,9606.ENSP00000385675,9606.ENSP00000477908,9606.ENSP00000478570
Biological Process	GO:0051716	cellular response to stimulus	37	6212	0.43	1.46x10-11	CX3CL1,TNFRSF1A,EBI3,HGF,FGF23,TNFSF10,GDF15,CHI3L1,IL1RN,MMP7,KDR,TNFRSF10B,FLT1,CASP10,CSF1R,AGRP,CXCL16,TNFRSF11B,MMP3,IL16,F2R,CSF1,PLAUR,CTSL,FAS,S100A12,NGF,CD40LG,TNFRSF1B,NPPB,THBD,SPP1,IL6,ADM,PGF,CCL3,VEGFA	9606.ENSP00000006053,9606.ENSP00000162749,9606.ENSP00000221847,9606.ENSP00000222390,9606.ENSP00000237837,9606.ENSP00000241261,9606.ENSP00000252809,9606.ENSP00000255409,9606.ENSP00000259206,9606.ENSP00000260227,9606.ENSP00000263923,9606.ENSP00000276431,9606.ENSP00000282397,9606.ENSP00000286186,9606.ENSP00000286301,9606.ENSP00000290953,9606.ENSP00000293778,9606.ENSP00000297350,9606.ENSP00000299855,…
Biological Process	GO:0007165	signal transduction	33	4738	0.5	3.66x10-11	CX3CL1,TNFRSF1A,EBI3,HGF,FGF23,TNFSF10,GDF15,CHI3L1,IL1RN,KDR,TNFRSF10B,FLT1,CASP10,CSF1R,AGRP,CXCL16,TNFRSF11B,MMP3,IL16,F2R,CSF1,PLAUR,FAS,NGF,CD40LG,TNFRSF1B,NPPB,THBD,IL6,ADM,PGF,CCL3,VEGFA	9606.ENSP00000006053,9606.ENSP00000162749,9606.ENSP00000221847,9606.ENSP00000222390,9606.ENSP00000237837,9606.ENSP00000241261,9606.ENSP00000252809,9606.ENSP00000255409,9606.ENSP00000259206,9606.ENSP00000263923,9606.ENSP00000276431,9606.ENSP00000282397,9606.ENSP00000286186,9606.ENSP00000286301,9606.ENSP00000290953,9606.ENSP00000293778,9606.ENSP00000297350,9606.ENSP00000299855,9606.ENSP00000302935,…
Biological Process	GO:0043408	regulation of MAPK cascade	16	712	1.01	6.10x10-11	CX3CL1,HGF,FGF23,GDF15,CHI3L1,KDR,FLT1,CSF1R,F2R,FAS,S100A12,NGF,CD40LG,IL6,CCL3,VEGFA	9606.ENSP00000006053,9606.ENSP00000222390,9606.ENSP00000237837,9606.ENSP00000252809,9606.ENSP00000255409,9606.ENSP00000263923,9606.ENSP00000282397,9606.ENSP00000286301,9606.ENSP00000321326,9606.ENSP00000347979,9606.ENSP00000357726,9606.ENSP00000358525,9606.ENSP00000359663,9606.ENSP00000385675,9606.ENSP00000477908,9606.ENSP00000478570
Biological Process	GO:0051240	positive regulation of multicellular organismal process	21	1551	0.79	8.23x10-11	CX3CL1,RETN,EBI3,HGF,CHI3L1,KDR,FLT1,CSF1R,F2R,CSF1,NGF,CD40LG,NPPB,THBD,SPP1,IL6,ADM,PGF,MMP12,CCL3,VEGFA	9606.ENSP00000006053,9606.ENSP00000221515,9606.ENSP00000221847,9606.ENSP00000222390,9606.ENSP00000255409,9606.ENSP00000263923,9606.ENSP00000282397,9606.ENSP00000286301,9606.ENSP00000321326,9606.ENSP00000327513,9606.ENSP00000358525,9606.ENSP00000359663,9606.ENSP00000365651,9606.ENSP00000366307,9606.ENSP00000378517,9606.ENSP00000385675,9606.ENSP00000436607,9606.ENSP00000451040,9606.ENSP00000458585,…
Biological Process	GO:1902531	regulation of intracellular signal transduction	22	1764	0.75	8.96x10-11	CX3CL1,TNFRSF1A,HGF,FGF23,TNFSF10,GDF15,CHI3L1,KDR,TNFRSF10B,FLT1,CASP10,CSF1R,F2R,CSF1,PLAUR,FAS,S100A12,NGF,CD40LG,IL6,CCL3,VEGFA	9606.ENSP00000006053,9606.ENSP00000162749,9606.ENSP00000222390,9606.ENSP00000237837,9606.ENSP00000241261,9606.ENSP00000252809,9606.ENSP00000255409,9606.ENSP00000263923,9606.ENSP00000276431,9606.ENSP00000282397,9606.ENSP00000286186,9606.ENSP00000286301,9606.ENSP00000321326,9606.ENSP00000327513,9606.ENSP00000339328,9606.ENSP00000347979,9606.ENSP00000357726,9606.ENSP00000358525,9606.ENSP00000359663,…
Biological Process	GO:0010941	regulation of cell death	21	1638	0.77	2.15x10-10	CX3CL1,TNFRSF1A,HGF,TNFSF10,GDF15,KDR,TNFRSF10B,CASP10,CSF1R,TNFRSF11B,MMP3,F2R,PLAUR,FAS,NGF,CD40LG,TNFRSF1B,IL6,ADM,CCL3,VEGFA	9606.ENSP00000006053,9606.ENSP00000162749,9606.ENSP00000222390,9606.ENSP00000241261,9606.ENSP00000252809,9606.ENSP00000263923,9606.ENSP00000276431,9606.ENSP00000286186,9606.ENSP00000286301,9606.ENSP00000297350,9606.ENSP00000299855,9606.ENSP00000321326,9606.ENSP00000339328,9606.ENSP00000347979,9606.ENSP00000358525,9606.ENSP00000359663,9606.ENSP00000365435,9606.ENSP00000385675,9606.ENSP00000436607,…
Biological Process	GO:0050896	response to stimulus	39	7824	0.36	2.52x10-10	CX3CL1,TNFRSF1A,RETN,EBI3,HGF,FGF23,TNFSF10,GDF15,CHI3L1,IL1RN,MMP7,KDR,TNFRSF10B,FLT1,CASP10,CSF1R,AGRP,CXCL16,TNFRSF11B,MMP3,IL16,F2R,CSF1,PLAUR,CTSL,FAS,S100A12,NGF,CD40LG,TNFRSF1B,NPPB,THBD,SPP1,IL6,ADM,PGF,MMP12,CCL3,VEGFA	9606.ENSP00000006053,9606.ENSP00000162749,9606.ENSP00000221515,9606.ENSP00000221847,9606.ENSP00000222390,9606.ENSP00000237837,9606.ENSP00000241261,9606.ENSP00000252809,9606.ENSP00000255409,9606.ENSP00000259206,9606.ENSP00000260227,9606.ENSP00000263923,9606.ENSP00000276431,9606.ENSP00000282397,9606.ENSP00000286186,9606.ENSP00000286301,9606.ENSP00000290953,9606.ENSP00000293778,9606.ENSP00000297350,…
Biological Process	GO:0032101	regulation of response to external stimulus	17	955	0.91	3.11x10-10	CX3CL1,TNFRSF1A,HGF,KDR,IL16,F2R,CSF1,PLAUR,S100A12,TNFRSF1B,THBD,SPP1,IL6,PGF,MMP12,CCL3,VEGFA	9606.ENSP00000006053,9606.ENSP00000162749,9606.ENSP00000222390,9606.ENSP00000263923,9606.ENSP00000302935,9606.ENSP00000321326,9606.ENSP00000327513,9606.ENSP00000339328,9606.ENSP00000357726,9606.ENSP00000365435,9606.ENSP00000366307,9606.ENSP00000378517,9606.ENSP00000385675,9606.ENSP00000451040,9606.ENSP00000458585,9606.ENSP00000477908,9606.ENSP00000478570
Biological Process	GO:0042981	regulation of apoptotic process	20	1501	0.78	3.98x10-10	CX3CL1,TNFRSF1A,HGF,TNFSF10,GDF15,KDR,TNFRSF10B,CASP10,CSF1R,TNFRSF11B,F2R,PLAUR,FAS,NGF,CD40LG,TNFRSF1B,IL6,ADM,CCL3,VEGFA	9606.ENSP00000006053,9606.ENSP00000162749,9606.ENSP00000222390,9606.ENSP00000241261,9606.ENSP00000252809,9606.ENSP00000263923,9606.ENSP00000276431,9606.ENSP00000286186,9606.ENSP00000286301,9606.ENSP00000297350,9606.ENSP00000321326,9606.ENSP00000339328,9606.ENSP00000347979,9606.ENSP00000358525,9606.ENSP00000359663,9606.ENSP00000365435,9606.ENSP00000385675,9606.ENSP00000436607,9606.ENSP00000477908,…
Biological Process	GO:0048522	positive regulation of cellular process	32	4898	0.47	6.55x10-10	CX3CL1,TNFRSF1A,RETN,EBI3,HGF,FGF23,TNFSF10,GDF15,CHI3L1,KDR,TNFRSF10B,FLT1,CASP10,CSF1R,CXCL16,MMP3,F2R,CSF1,PLAUR,FAS,S100A12,NGF,CD40LG,TNFRSF1B,ESM1,SPP1,IL6,ADM,PGF,MMP12,CCL3,VEGFA	9606.ENSP00000006053,9606.ENSP00000162749,9606.ENSP00000221515,9606.ENSP00000221847,9606.ENSP00000222390,9606.ENSP00000237837,9606.ENSP00000241261,9606.ENSP00000252809,9606.ENSP00000255409,9606.ENSP00000263923,9606.ENSP00000276431,9606.ENSP00000282397,9606.ENSP00000286186,9606.ENSP00000286301,9606.ENSP00000293778,9606.ENSP00000299855,9606.ENSP00000321326,9606.ENSP00000327513,9606.ENSP00000339328,…
Biological Process	GO:0042127	regulation of cell population proliferation	20	1594	0.76	1.08x10-09	TNFRSF1A,EBI3,HGF,KDR,TNFRSF10B,FLT1,CSF1R,TNFRSF11B,F2R,CSF1,FAS,NGF,CD40LG,TNFRSF1B,ESM1,IL6,ADM,PGF,MMP12,VEGFA	9606.ENSP00000162749,9606.ENSP00000221847,9606.ENSP00000222390,9606.ENSP00000263923,9606.ENSP00000276431,9606.ENSP00000282397,9606.ENSP00000286301,9606.ENSP00000297350,9606.ENSP00000321326,9606.ENSP00000327513,9606.ENSP00000347979,9606.ENSP00000358525,9606.ENSP00000359663,9606.ENSP00000365435,9606.ENSP00000370812,9606.ENSP00000385675,9606.ENSP00000436607,9606.ENSP00000451040,9606.ENSP00000458585,…
Biological Process	GO:0051704	multi-organism process	24	2514	0.64	1.13x10-09	CX3CL1,TNFRSF1A,MMP7,KDR,TNFRSF10B,CSF1R,AGRP,CXCL16,TNFRSF11B,IL16,F2R,CSF1,HAVCR1,FAS,S100A12,TNFRSF1B,NPPB,THBD,SPP1,IL6,ADM,PGF,MMP12,CCL3	9606.ENSP00000006053,9606.ENSP00000162749,9606.ENSP00000260227,9606.ENSP00000263923,9606.ENSP00000276431,9606.ENSP00000286301,9606.ENSP00000290953,9606.ENSP00000293778,9606.ENSP00000297350,9606.ENSP00000302935,9606.ENSP00000321326,9606.ENSP00000327513,9606.ENSP00000344844,9606.ENSP00000347979,9606.ENSP00000357726,9606.ENSP00000365435,9606.ENSP00000365651,9606.ENSP00000366307,9606.ENSP00000378517,…
Biological Process	GO:0006952	defense response	18	1234	0.82	1.37x10-09	CX3CL1,TNFRSF1A,CHI3L1,IL1RN,TNFRSF10B,CSF1R,CXCL16,TNFRSF11B,F2R,CSF1,FAS,S100A12,CD40LG,TNFRSF1B,SPP1,IL6,ADM,CCL3	9606.ENSP00000006053,9606.ENSP00000162749,9606.ENSP00000255409,9606.ENSP00000259206,9606.ENSP00000276431,9606.ENSP00000286301,9606.ENSP00000293778,9606.ENSP00000297350,9606.ENSP00000321326,9606.ENSP00000327513,9606.ENSP00000347979,9606.ENSP00000357726,9606.ENSP00000359663,9606.ENSP00000365435,9606.ENSP00000378517,9606.ENSP00000385675,9606.ENSP00000436607,9606.ENSP00000477908
Biological Process	GO:0034612	response to tumor necrosis factor	10	217	1.32	1.80x10-09	CX3CL1,TNFRSF1A,CHI3L1,TNFRSF10B,CXCL16,TNFRSF11B,FAS,CD40LG,TNFRSF1B,CCL3	9606.ENSP00000006053,9606.ENSP00000162749,9606.ENSP00000255409,9606.ENSP00000276431,9606.ENSP00000293778,9606.ENSP00000297350,9606.ENSP00000347979,9606.ENSP00000359663,9606.ENSP00000365435,9606.ENSP00000477908
Biological Process	GO:0050793	regulation of developmental process	23	2416	0.64	3.77x10-09	CX3CL1,TNFRSF1A,RETN,HGF,FGF23,GDF15,CHI3L1,IL1RN,KDR,FLT1,CSF1R,TNFRSF11B,CSF1,CTSL,NGF,TNFRSF1B,NPPB,SPP1,IL6,ADM,PGF,CCL3,VEGFA	9606.ENSP00000006053,9606.ENSP00000162749,9606.ENSP00000221515,9606.ENSP00000222390,9606.ENSP00000237837,9606.ENSP00000252809,9606.ENSP00000255409,9606.ENSP00000259206,9606.ENSP00000263923,9606.ENSP00000282397,9606.ENSP00000286301,9606.ENSP00000297350,9606.ENSP00000327513,9606.ENSP00000345344,9606.ENSP00000358525,9606.ENSP00000365435,9606.ENSP00000365651,9606.ENSP00000378517,9606.ENSP00000385675,…
Biological Process	GO:0051173	positive regulation of nitrogen compound metabolic process	25	2946	0.59	3.77x10-09	CX3CL1,TNFRSF1A,EBI3,HGF,FGF23,TNFSF10,GDF15,CHI3L1,KDR,TNFRSF10B,FLT1,CSF1R,F2R,CSF1,PLAUR,FAS,S100A12,NGF,CD40LG,TNFRSF1B,SPP1,IL6,MMP12,CCL3,VEGFA	9606.ENSP00000006053,9606.ENSP00000162749,9606.ENSP00000221847,9606.ENSP00000222390,9606.ENSP00000237837,9606.ENSP00000241261,9606.ENSP00000252809,9606.ENSP00000255409,9606.ENSP00000263923,9606.ENSP00000276431,9606.ENSP00000282397,9606.ENSP00000286301,9606.ENSP00000321326,9606.ENSP00000327513,9606.ENSP00000339328,9606.ENSP00000347979,9606.ENSP00000357726,9606.ENSP00000358525,9606.ENSP00000359663,…
Biological Process	GO:0051707	response to other organism	17	1173	0.82	5.70x10-09	CX3CL1,TNFRSF1A,TNFRSF10B,CSF1R,CXCL16,TNFRSF11B,F2R,CSF1,FAS,S100A12,TNFRSF1B,NPPB,THBD,IL6,ADM,MMP12,CCL3	9606.ENSP00000006053,9606.ENSP00000162749,9606.ENSP00000276431,9606.ENSP00000286301,9606.ENSP00000293778,9606.ENSP00000297350,9606.ENSP00000321326,9606.ENSP00000327513,9606.ENSP00000347979,9606.ENSP00000357726,9606.ENSP00000365435,9606.ENSP00000365651,9606.ENSP00000366307,9606.ENSP00000385675,9606.ENSP00000436607,9606.ENSP00000458585,9606.ENSP00000477908
Biological Process	GO:0031325	positive regulation of cellular metabolic process	25	3060	0.57	8.05x10-09	CX3CL1,TNFRSF1A,EBI3,HGF,FGF23,TNFSF10,GDF15,CHI3L1,KDR,TNFRSF10B,FLT1,CSF1R,F2R,CSF1,PLAUR,FAS,S100A12,NGF,CD40LG,TNFRSF1B,SPP1,IL6,MMP12,CCL3,VEGFA	9606.ENSP00000006053,9606.ENSP00000162749,9606.ENSP00000221847,9606.ENSP00000222390,9606.ENSP00000237837,9606.ENSP00000241261,9606.ENSP00000252809,9606.ENSP00000255409,9606.ENSP00000263923,9606.ENSP00000276431,9606.ENSP00000282397,9606.ENSP00000286301,9606.ENSP00000321326,9606.ENSP00000327513,9606.ENSP00000339328,9606.ENSP00000347979,9606.ENSP00000357726,9606.ENSP00000358525,9606.ENSP00000359663,…
Biological Process	GO:0010604	positive regulation of macromolecule metabolic process	25	3081	0.57	9.03x10-09	CX3CL1,TNFRSF1A,EBI3,HGF,FGF23,TNFSF10,GDF15,CHI3L1,KDR,TNFRSF10B,FLT1,CSF1R,F2R,CSF1,PLAUR,FAS,S100A12,NGF,CD40LG,TNFRSF1B,SPP1,IL6,MMP12,CCL3,VEGFA	9606.ENSP00000006053,9606.ENSP00000162749,9606.ENSP00000221847,9606.ENSP00000222390,9606.ENSP00000237837,9606.ENSP00000241261,9606.ENSP00000252809,9606.ENSP00000255409,9606.ENSP00000263923,9606.ENSP00000276431,9606.ENSP00000282397,9606.ENSP00000286301,9606.ENSP00000321326,9606.ENSP00000327513,9606.ENSP00000339328,9606.ENSP00000347979,9606.ENSP00000357726,9606.ENSP00000358525,9606.ENSP00000359663,…
Biological Process	GO:0060326	cell chemotaxis	9	183	1.35	9.03x10-09	CX3CL1,HGF,FLT1,CXCL16,IL16,S100A12,IL6,CCL3,VEGFA	9606.ENSP00000006053,9606.ENSP00000222390,9606.ENSP00000282397,9606.ENSP00000293778,9606.ENSP00000302935,9606.ENSP00000357726,9606.ENSP00000385675,9606.ENSP00000477908,9606.ENSP00000478570
Biological Process	GO:0045765	regulation of angiogenesis	10	277	1.22	1.46x10-08	CX3CL1,HGF,CHI3L1,KDR,FLT1,NPPB,IL6,ADM,PGF,VEGFA	9606.ENSP00000006053,9606.ENSP00000222390,9606.ENSP00000255409,9606.ENSP00000263923,9606.ENSP00000282397,9606.ENSP00000365651,9606.ENSP00000385675,9606.ENSP00000436607,9606.ENSP00000451040,9606.ENSP00000478570
Biological Process	GO:2000026	regulation of multicellular organismal development	20	1876	0.69	1.48x10-08	CX3CL1,TNFRSF1A,RETN,HGF,FGF23,CHI3L1,IL1RN,KDR,FLT1,TNFRSF11B,CSF1,CTSL,NGF,NPPB,SPP1,IL6,ADM,PGF,CCL3,VEGFA	9606.ENSP00000006053,9606.ENSP00000162749,9606.ENSP00000221515,9606.ENSP00000222390,9606.ENSP00000237837,9606.ENSP00000255409,9606.ENSP00000259206,9606.ENSP00000263923,9606.ENSP00000282397,9606.ENSP00000297350,9606.ENSP00000327513,9606.ENSP00000345344,9606.ENSP00000358525,9606.ENSP00000365651,9606.ENSP00000378517,9606.ENSP00000385675,9606.ENSP00000436607,9606.ENSP00000451040,9606.ENSP00000477908,…
Biological Process	GO:0071356	cellular response to tumor necrosis factor	9	197	1.32	1.59x10-08	CX3CL1,TNFRSF1A,CHI3L1,TNFRSF10B,TNFRSF11B,FAS,CD40LG,TNFRSF1B,CCL3	9606.ENSP00000006053,9606.ENSP00000162749,9606.ENSP00000255409,9606.ENSP00000276431,9606.ENSP00000297350,9606.ENSP00000347979,9606.ENSP00000359663,9606.ENSP00000365435,9606.ENSP00000477908
Biological Process	GO:0030595	leukocyte chemotaxis	8	130	1.45	1.67x10-08	CX3CL1,FLT1,CXCL16,IL16,S100A12,IL6,CCL3,VEGFA	9606.ENSP00000006053,9606.ENSP00000282397,9606.ENSP00000293778,9606.ENSP00000302935,9606.ENSP00000357726,9606.ENSP00000385675,9606.ENSP00000477908,9606.ENSP00000478570
Biological Process	GO:0032103	positive regulation of response to external stimulus	12	499	1.04	1.80x10-08	CX3CL1,TNFRSF1A,KDR,IL16,CSF1,S100A12,THBD,IL6,PGF,MMP12,CCL3,VEGFA	9606.ENSP00000006053,9606.ENSP00000162749,9606.ENSP00000263923,9606.ENSP00000302935,9606.ENSP00000327513,9606.ENSP00000357726,9606.ENSP00000366307,9606.ENSP00000385675,9606.ENSP00000451040,9606.ENSP00000458585,9606.ENSP00000477908,9606.ENSP00000478570
Biological Process	GO:0040017	positive regulation of locomotion	12	503	1.04	1.94x10-08	HGF,KDR,FLT1,CSF1R,CXCL16,IL16,F2R,CSF1,IL6,PGF,CCL3,VEGFA	9606.ENSP00000222390,9606.ENSP00000263923,9606.ENSP00000282397,9606.ENSP00000286301,9606.ENSP00000293778,9606.ENSP00000302935,9606.ENSP00000321326,9606.ENSP00000327513,9606.ENSP00000385675,9606.ENSP00000451040,9606.ENSP00000477908,9606.ENSP00000478570
Biological Process	GO:0044093	positive regulation of molecular function	19	1713	0.7	2.36x10-08	CX3CL1,HGF,FGF23,TNFSF10,GDF15,CHI3L1,TNFRSF10B,FLT1,CSF1R,F2R,CSF1,PLAUR,FAS,S100A12,NGF,CD40LG,IL6,CCL3,VEGFA	9606.ENSP00000006053,9606.ENSP00000222390,9606.ENSP00000237837,9606.ENSP00000241261,9606.ENSP00000252809,9606.ENSP00000255409,9606.ENSP00000276431,9606.ENSP00000282397,9606.ENSP00000286301,9606.ENSP00000321326,9606.ENSP00000327513,9606.ENSP00000339328,9606.ENSP00000347979,9606.ENSP00000357726,9606.ENSP00000358525,9606.ENSP00000359663,9606.ENSP00000385675,9606.ENSP00000477908,9606.ENSP00000478570
Biological Process	GO:0043281	regulation of cysteine-type endopeptidase activity involved in apoptotic process	9	209	1.29	2.40x10-08	HGF,TNFSF10,TNFRSF10B,F2R,PLAUR,FAS,NGF,TNFRSF1B,VEGFA	9606.ENSP00000222390,9606.ENSP00000241261,9606.ENSP00000276431,9606.ENSP00000321326,9606.ENSP00000339328,9606.ENSP00000347979,9606.ENSP00000358525,9606.ENSP00000365435,9606.ENSP00000478570
Biological Process	GO:0045860	positive regulation of protein kinase activity	12	517	1.02	2.49x10-08	HGF,GDF15,CHI3L1,TNFRSF10B,FLT1,CSF1R,F2R,CSF1,S100A12,NGF,CD40LG,VEGFA	9606.ENSP00000222390,9606.ENSP00000252809,9606.ENSP00000255409,9606.ENSP00000276431,9606.ENSP00000282397,9606.ENSP00000286301,9606.ENSP00000321326,9606.ENSP00000327513,9606.ENSP00000357726,9606.ENSP00000358525,9606.ENSP00000359663,9606.ENSP00000478570
Biological Process	GO:0032496	response to lipopolysaccharide	10	298	1.18	2.50x10-08	TNFRSF1A,TNFRSF10B,TNFRSF11B,F2R,FAS,TNFRSF1B,THBD,IL6,ADM,CCL3	9606.ENSP00000162749,9606.ENSP00000276431,9606.ENSP00000297350,9606.ENSP00000321326,9606.ENSP00000347979,9606.ENSP00000365435,9606.ENSP00000366307,9606.ENSP00000385675,9606.ENSP00000436607,9606.ENSP00000477908
Biological Process	GO:0010942	positive regulation of cell death	13	663	0.95	3.07x10-08	TNFRSF1A,TNFSF10,TNFRSF10B,MMP3,F2R,PLAUR,FAS,NGF,CD40LG,TNFRSF1B,IL6,ADM,CCL3	9606.ENSP00000162749,9606.ENSP00000241261,9606.ENSP00000276431,9606.ENSP00000299855,9606.ENSP00000321326,9606.ENSP00000339328,9606.ENSP00000347979,9606.ENSP00000358525,9606.ENSP00000359663,9606.ENSP00000365435,9606.ENSP00000385675,9606.ENSP00000436607,9606.ENSP00000477908
Biological Process	GO:0043085	positive regulation of catalytic activity	17	1381	0.75	4.89x10-08	CX3CL1,HGF,FGF23,TNFSF10,GDF15,CHI3L1,TNFRSF10B,FLT1,CSF1R,F2R,CSF1,FAS,S100A12,NGF,CD40LG,CCL3,VEGFA	9606.ENSP00000006053,9606.ENSP00000222390,9606.ENSP00000237837,9606.ENSP00000241261,9606.ENSP00000252809,9606.ENSP00000255409,9606.ENSP00000276431,9606.ENSP00000282397,9606.ENSP00000286301,9606.ENSP00000321326,9606.ENSP00000327513,9606.ENSP00000347979,9606.ENSP00000357726,9606.ENSP00000358525,9606.ENSP00000359663,9606.ENSP00000477908,9606.ENSP00000478570
Biological Process	GO:0043066	negative regulation of apoptotic process	14	859	0.87	6.01x10-08	CX3CL1,HGF,TNFSF10,KDR,TNFRSF10B,CSF1R,F2R,PLAUR,FAS,NGF,CD40LG,TNFRSF1B,IL6,VEGFA	9606.ENSP00000006053,9606.ENSP00000222390,9606.ENSP00000241261,9606.ENSP00000263923,9606.ENSP00000276431,9606.ENSP00000286301,9606.ENSP00000321326,9606.ENSP00000339328,9606.ENSP00000347979,9606.ENSP00000358525,9606.ENSP00000359663,9606.ENSP00000365435,9606.ENSP00000385675,9606.ENSP00000478570
Biological Process	GO:0045766	positive regulation of angiogenesis	8	162	1.35	7.07x10-08	CX3CL1,HGF,CHI3L1,KDR,FLT1,ADM,PGF,VEGFA	9606.ENSP00000006053,9606.ENSP00000222390,9606.ENSP00000255409,9606.ENSP00000263923,9606.ENSP00000282397,9606.ENSP00000436607,9606.ENSP00000451040,9606.ENSP00000478570
Biological Process	GO:0030335	positive regulation of cell migration	11	452	1.04	7.41x10-08	HGF,KDR,FLT1,CSF1R,CXCL16,F2R,CSF1,IL6,PGF,CCL3,VEGFA	9606.ENSP00000222390,9606.ENSP00000263923,9606.ENSP00000282397,9606.ENSP00000286301,9606.ENSP00000293778,9606.ENSP00000321326,9606.ENSP00000327513,9606.ENSP00000385675,9606.ENSP00000451040,9606.ENSP00000477908,9606.ENSP00000478570
Biological Process	GO:0008284	positive regulation of cell population proliferation	14	878	0.86	7.47x10-08	EBI3,HGF,KDR,FLT1,CSF1R,F2R,CSF1,CD40LG,ESM1,IL6,ADM,PGF,MMP12,VEGFA	9606.ENSP00000221847,9606.ENSP00000222390,9606.ENSP00000263923,9606.ENSP00000282397,9606.ENSP00000286301,9606.ENSP00000321326,9606.ENSP00000327513,9606.ENSP00000359663,9606.ENSP00000370812,9606.ENSP00000385675,9606.ENSP00000436607,9606.ENSP00000451040,9606.ENSP00000458585,9606.ENSP00000478570
Biological Process	GO:0043065	positive regulation of apoptotic process	12	604	0.96	1.14x10-07	TNFRSF1A,TNFSF10,TNFRSF10B,F2R,PLAUR,FAS,NGF,CD40LG,TNFRSF1B,IL6,ADM,CCL3	9606.ENSP00000162749,9606.ENSP00000241261,9606.ENSP00000276431,9606.ENSP00000321326,9606.ENSP00000339328,9606.ENSP00000347979,9606.ENSP00000358525,9606.ENSP00000359663,9606.ENSP00000365435,9606.ENSP00000385675,9606.ENSP00000436607,9606.ENSP00000477908
Biological Process	GO:0006950	response to stress	24	3267	0.52	1.42x10-07	CX3CL1,TNFRSF1A,CHI3L1,IL1RN,TNFRSF10B,CSF1R,CXCL16,TNFRSF11B,MMP3,F2R,CSF1,PLAUR,FAS,S100A12,CD40LG,TNFRSF1B,THBD,SPP1,IL6,ADM,PGF,MMP12,CCL3,VEGFA	9606.ENSP00000006053,9606.ENSP00000162749,9606.ENSP00000255409,9606.ENSP00000259206,9606.ENSP00000276431,9606.ENSP00000286301,9606.ENSP00000293778,9606.ENSP00000297350,9606.ENSP00000299855,9606.ENSP00000321326,9606.ENSP00000327513,9606.ENSP00000339328,9606.ENSP00000347979,9606.ENSP00000357726,9606.ENSP00000359663,9606.ENSP00000365435,9606.ENSP00000366307,9606.ENSP00000378517,9606.ENSP00000385675,…
Biological Process	GO:0080134	regulation of response to stress	16	1299	0.75	1.48x10-07	CX3CL1,TNFRSF1A,HGF,MMP3,F2R,PLAUR,FAS,S100A12,CD40LG,TNFRSF1B,THBD,SPP1,IL6,MMP12,CCL3,VEGFA	9606.ENSP00000006053,9606.ENSP00000162749,9606.ENSP00000222390,9606.ENSP00000299855,9606.ENSP00000321326,9606.ENSP00000339328,9606.ENSP00000347979,9606.ENSP00000357726,9606.ENSP00000359663,9606.ENSP00000365435,9606.ENSP00000366307,9606.ENSP00000378517,9606.ENSP00000385675,9606.ENSP00000458585,9606.ENSP00000477908,9606.ENSP00000478570
Biological Process	GO:0006935	chemotaxis	11	491	1.01	1.56x10-07	CX3CL1,HGF,FLT1,CSF1R,CXCL16,IL16,PLAUR,S100A12,IL6,CCL3,VEGFA	9606.ENSP00000006053,9606.ENSP00000222390,9606.ENSP00000282397,9606.ENSP00000286301,9606.ENSP00000293778,9606.ENSP00000302935,9606.ENSP00000339328,9606.ENSP00000357726,9606.ENSP00000385675,9606.ENSP00000477908,9606.ENSP00000478570
Biological Process	GO:0070374	positive regulation of ERK1 and ERK2 cascade	8	196	1.27	2.49x10-07	CX3CL1,FGF23,CHI3L1,KDR,CSF1R,F2R,CCL3,VEGFA	9606.ENSP00000006053,9606.ENSP00000237837,9606.ENSP00000255409,9606.ENSP00000263923,9606.ENSP00000286301,9606.ENSP00000321326,9606.ENSP00000477908,9606.ENSP00000478570
Biological Process	GO:0032879	regulation of localization	21	2524	0.58	2.55x10-07	CX3CL1,TNFRSF1A,RETN,HGF,FGF23,KDR,FLT1,CSF1R,CXCL16,IL16,F2R,CSF1,CD40LG,TNFRSF1B,NPPB,SPP1,IL6,PGF,MMP12,CCL3,VEGFA	9606.ENSP00000006053,9606.ENSP00000162749,9606.ENSP00000221515,9606.ENSP00000222390,9606.ENSP00000237837,9606.ENSP00000263923,9606.ENSP00000282397,9606.ENSP00000286301,9606.ENSP00000293778,9606.ENSP00000302935,9606.ENSP00000321326,9606.ENSP00000327513,9606.ENSP00000359663,9606.ENSP00000365435,9606.ENSP00000365651,9606.ENSP00000378517,9606.ENSP00000385675,9606.ENSP00000451040,9606.ENSP00000458585,…
Biological Process	GO:0033993	response to lipid	13	825	0.86	3.09x10-07	TNFRSF1A,FGF23,IL1RN,TNFRSF10B,TNFRSF11B,F2R,FAS,TNFRSF1B,THBD,SPP1,IL6,ADM,CCL3	9606.ENSP00000162749,9606.ENSP00000237837,9606.ENSP00000259206,9606.ENSP00000276431,9606.ENSP00000297350,9606.ENSP00000321326,9606.ENSP00000347979,9606.ENSP00000365435,9606.ENSP00000366307,9606.ENSP00000378517,9606.ENSP00000385675,9606.ENSP00000436607,9606.ENSP00000477908
Biological Process	GO:0050900	leukocyte migration	9	296	1.14	3.20x10-07	CX3CL1,TNFRSF10B,FLT1,CXCL16,IL16,S100A12,IL6,CCL3,VEGFA	9606.ENSP00000006053,9606.ENSP00000276431,9606.ENSP00000282397,9606.ENSP00000293778,9606.ENSP00000302935,9606.ENSP00000357726,9606.ENSP00000385675,9606.ENSP00000477908,9606.ENSP00000478570
Biological Process	GO:0009617	response to bacterium	11	555	0.96	4.94x10-07	TNFRSF1A,TNFRSF10B,TNFRSF11B,F2R,FAS,S100A12,TNFRSF1B,THBD,IL6,ADM,CCL3	9606.ENSP00000162749,9606.ENSP00000276431,9606.ENSP00000297350,9606.ENSP00000321326,9606.ENSP00000347979,9606.ENSP00000357726,9606.ENSP00000365435,9606.ENSP00000366307,9606.ENSP00000385675,9606.ENSP00000436607,9606.ENSP00000477908
Biological Process	GO:0050921	positive regulation of chemotaxis	7	138	1.36	5.01x10-07	KDR,IL16,CSF1,IL6,PGF,CCL3,VEGFA	9606.ENSP00000263923,9606.ENSP00000302935,9606.ENSP00000327513,9606.ENSP00000385675,9606.ENSP00000451040,9606.ENSP00000477908,9606.ENSP00000478570
Biological Process	GO:1901700	response to oxygen-containing compound	16	1427	0.71	5.01x10-07	TNFRSF1A,RETN,FGF23,TNFSF10,TNFRSF10B,AGRP,TNFRSF11B,MMP3,F2R,FAS,TNFRSF1B,THBD,SPP1,IL6,ADM,CCL3	9606.ENSP00000162749,9606.ENSP00000221515,9606.ENSP00000237837,9606.ENSP00000241261,9606.ENSP00000276431,9606.ENSP00000290953,9606.ENSP00000297350,9606.ENSP00000299855,9606.ENSP00000321326,9606.ENSP00000347979,9606.ENSP00000365435,9606.ENSP00000366307,9606.ENSP00000378517,9606.ENSP00000385675,9606.ENSP00000436607,9606.ENSP00000477908
Biological Process	GO:0033209	tumor necrosis factor-mediated signaling pathway	6	81	1.53	6.27x10-07	TNFRSF1A,TNFRSF10B,TNFRSF11B,FAS,CD40LG,TNFRSF1B	9606.ENSP00000162749,9606.ENSP00000276431,9606.ENSP00000297350,9606.ENSP00000347979,9606.ENSP00000359663,9606.ENSP00000365435
Biological Process	GO:0040012	regulation of locomotion	13	881	0.83	6.27x10-07	CX3CL1,HGF,KDR,FLT1,CSF1R,CXCL16,IL16,F2R,CSF1,IL6,PGF,CCL3,VEGFA	9606.ENSP00000006053,9606.ENSP00000222390,9606.ENSP00000263923,9606.ENSP00000282397,9606.ENSP00000286301,9606.ENSP00000293778,9606.ENSP00000302935,9606.ENSP00000321326,9606.ENSP00000327513,9606.ENSP00000385675,9606.ENSP00000451040,9606.ENSP00000477908,9606.ENSP00000478570
Biological Process	GO:0051046	regulation of secretion	12	728	0.88	7.18x10-07	TNFRSF1A,RETN,FGF23,CSF1R,F2R,CD40LG,TNFRSF1B,NPPB,SPP1,IL6,MMP12,CCL3	9606.ENSP00000162749,9606.ENSP00000221515,9606.ENSP00000237837,9606.ENSP00000286301,9606.ENSP00000321326,9606.ENSP00000359663,9606.ENSP00000365435,9606.ENSP00000365651,9606.ENSP00000378517,9606.ENSP00000385675,9606.ENSP00000458585,9606.ENSP00000477908
Biological Process	GO:0048519	negative regulation of biological process	28	4953	0.41	8.40x10-07	CX3CL1,TNFRSF1A,RETN,HGF,FGF23,TNFSF10,GDF15,IL1RN,KDR,TNFRSF10B,FLT1,CSF1R,TNFRSF11B,MMP3,F2R,PLAUR,FAS,NGF,CD40LG,TNFRSF1B,NPPB,THBD,SPP1,IL6,ADM,MMP12,CCL3,VEGFA	9606.ENSP00000006053,9606.ENSP00000162749,9606.ENSP00000221515,9606.ENSP00000222390,9606.ENSP00000237837,9606.ENSP00000241261,9606.ENSP00000252809,9606.ENSP00000259206,9606.ENSP00000263923,9606.ENSP00000276431,9606.ENSP00000282397,9606.ENSP00000286301,9606.ENSP00000297350,9606.ENSP00000299855,9606.ENSP00000321326,9606.ENSP00000339328,9606.ENSP00000347979,9606.ENSP00000358525,9606.ENSP00000359663,…
Biological Process	GO:0002548	monocyte chemotaxis	5	41	1.74	8.96x10-07	CX3CL1,FLT1,S100A12,IL6,CCL3	9606.ENSP00000006053,9606.ENSP00000282397,9606.ENSP00000357726,9606.ENSP00000385675,9606.ENSP00000477908
Biological Process	GO:0051094	positive regulation of developmental process	15	1286	0.72	8.96x10-07	CX3CL1,TNFRSF1A,RETN,HGF,GDF15,CHI3L1,KDR,FLT1,CSF1,NGF,TNFRSF1B,IL6,ADM,PGF,VEGFA	9606.ENSP00000006053,9606.ENSP00000162749,9606.ENSP00000221515,9606.ENSP00000222390,9606.ENSP00000252809,9606.ENSP00000255409,9606.ENSP00000263923,9606.ENSP00000282397,9606.ENSP00000327513,9606.ENSP00000358525,9606.ENSP00000365435,9606.ENSP00000385675,9606.ENSP00000436607,9606.ENSP00000451040,9606.ENSP00000478570
Biological Process	GO:0071902	positive regulation of protein serine/threonine kinase activity	9	340	1.08	9.28x10-07	HGF,GDF15,FLT1,CSF1R,F2R,S100A12,NGF,CD40LG,VEGFA	9606.ENSP00000222390,9606.ENSP00000252809,9606.ENSP00000282397,9606.ENSP00000286301,9606.ENSP00000321326,9606.ENSP00000357726,9606.ENSP00000358525,9606.ENSP00000359663,9606.ENSP00000478570
Biological Process	GO:0051241	negative regulation of multicellular organismal process	14	1098	0.76	9.39x10-07	TNFRSF1A,HGF,FGF23,GDF15,TNFRSF11B,F2R,PLAUR,TNFRSF1B,NPPB,THBD,SPP1,IL6,ADM,CCL3	9606.ENSP00000162749,9606.ENSP00000222390,9606.ENSP00000237837,9606.ENSP00000252809,9606.ENSP00000297350,9606.ENSP00000321326,9606.ENSP00000339328,9606.ENSP00000365435,9606.ENSP00000365651,9606.ENSP00000366307,9606.ENSP00000378517,9606.ENSP00000385675,9606.ENSP00000436607,9606.ENSP00000477908
Biological Process	GO:0030334	regulation of cell migration	12	753	0.86	1.10x10-06	CX3CL1,HGF,KDR,FLT1,CSF1R,CXCL16,F2R,CSF1,IL6,PGF,CCL3,VEGFA	9606.ENSP00000006053,9606.ENSP00000222390,9606.ENSP00000263923,9606.ENSP00000282397,9606.ENSP00000286301,9606.ENSP00000293778,9606.ENSP00000321326,9606.ENSP00000327513,9606.ENSP00000385675,9606.ENSP00000451040,9606.ENSP00000477908,9606.ENSP00000478570
Biological Process	GO:0043154	negative regulation of cysteine-type endopeptidase activity involved in apoptotic process	6	91	1.48	1.10x10-06	HGF,TNFRSF10B,PLAUR,NGF,TNFRSF1B,VEGFA	9606.ENSP00000222390,9606.ENSP00000276431,9606.ENSP00000339328,9606.ENSP00000358525,9606.ENSP00000365435,9606.ENSP00000478570
Biological Process	GO:0050790	regulation of catalytic activity	19	2249	0.58	1.25x10-06	CX3CL1,HGF,FGF23,TNFSF10,GDF15,CHI3L1,TNFRSF10B,FLT1,CSF1R,F2R,CSF1,PLAUR,FAS,S100A12,NGF,CD40LG,TNFRSF1B,CCL3,VEGFA	9606.ENSP00000006053,9606.ENSP00000222390,9606.ENSP00000237837,9606.ENSP00000241261,9606.ENSP00000252809,9606.ENSP00000255409,9606.ENSP00000276431,9606.ENSP00000282397,9606.ENSP00000286301,9606.ENSP00000321326,9606.ENSP00000327513,9606.ENSP00000339328,9606.ENSP00000347979,9606.ENSP00000357726,9606.ENSP00000358525,9606.ENSP00000359663,9606.ENSP00000365435,9606.ENSP00000477908,9606.ENSP00000478570
Biological Process	GO:0040011	locomotion	14	1144	0.75	1.49x10-06	CX3CL1,HGF,KDR,TNFRSF10B,FLT1,CSF1R,CXCL16,IL16,PLAUR,S100A12,IL6,MMP12,CCL3,VEGFA	9606.ENSP00000006053,9606.ENSP00000222390,9606.ENSP00000263923,9606.ENSP00000276431,9606.ENSP00000282397,9606.ENSP00000286301,9606.ENSP00000293778,9606.ENSP00000302935,9606.ENSP00000339328,9606.ENSP00000357726,9606.ENSP00000385675,9606.ENSP00000458585,9606.ENSP00000477908,9606.ENSP00000478570
Biological Process	GO:0007169	transmembrane receptor protein tyrosine kinase signaling pathway	10	499	0.96	1.83x10-06	HGF,FGF23,GDF15,KDR,FLT1,CSF1R,CSF1,NGF,PGF,VEGFA	9606.ENSP00000222390,9606.ENSP00000237837,9606.ENSP00000252809,9606.ENSP00000263923,9606.ENSP00000282397,9606.ENSP00000286301,9606.ENSP00000327513,9606.ENSP00000358525,9606.ENSP00000451040,9606.ENSP00000478570
Biological Process	GO:0043406	positive regulation of MAP kinase activity	8	264	1.14	1.89x10-06	HGF,GDF15,FLT1,F2R,S100A12,NGF,CD40LG,VEGFA	9606.ENSP00000222390,9606.ENSP00000252809,9606.ENSP00000282397,9606.ENSP00000321326,9606.ENSP00000357726,9606.ENSP00000358525,9606.ENSP00000359663,9606.ENSP00000478570
Biological Process	GO:0016477	cell migration	12	812	0.83	2.04x10-06	CX3CL1,HGF,KDR,TNFRSF10B,FLT1,CXCL16,IL16,S100A12,IL6,MMP12,CCL3,VEGFA	9606.ENSP00000006053,9606.ENSP00000222390,9606.ENSP00000263923,9606.ENSP00000276431,9606.ENSP00000282397,9606.ENSP00000293778,9606.ENSP00000302935,9606.ENSP00000357726,9606.ENSP00000385675,9606.ENSP00000458585,9606.ENSP00000477908,9606.ENSP00000478570
Biological Process	GO:0048523	negative regulation of cellular process	26	4454	0.42	2.04x10-06	CX3CL1,TNFRSF1A,HGF,FGF23,TNFSF10,GDF15,IL1RN,KDR,TNFRSF10B,FLT1,CSF1R,MMP3,F2R,PLAUR,FAS,NGF,CD40LG,TNFRSF1B,NPPB,THBD,SPP1,IL6,ADM,MMP12,CCL3,VEGFA	9606.ENSP00000006053,9606.ENSP00000162749,9606.ENSP00000222390,9606.ENSP00000237837,9606.ENSP00000241261,9606.ENSP00000252809,9606.ENSP00000259206,9606.ENSP00000263923,9606.ENSP00000276431,9606.ENSP00000282397,9606.ENSP00000286301,9606.ENSP00000299855,9606.ENSP00000321326,9606.ENSP00000339328,9606.ENSP00000347979,9606.ENSP00000358525,9606.ENSP00000359663,9606.ENSP00000365435,9606.ENSP00000365651,…
Biological Process	GO:0097529	myeloid leukocyte migration	6	103	1.42	2.06x10-06	CX3CL1,FLT1,S100A12,IL6,CCL3,VEGFA	9606.ENSP00000006053,9606.ENSP00000282397,9606.ENSP00000357726,9606.ENSP00000385675,9606.ENSP00000477908,9606.ENSP00000478570
Biological Process	GO:0001819	positive regulation of cytokine production	9	390	1.02	2.56x10-06	CX3CL1,EBI3,HGF,CSF1R,F2R,CD40LG,IL6,MMP12,CCL3	9606.ENSP00000006053,9606.ENSP00000221847,9606.ENSP00000222390,9606.ENSP00000286301,9606.ENSP00000321326,9606.ENSP00000359663,9606.ENSP00000385675,9606.ENSP00000458585,9606.ENSP00000477908
Biological Process	GO:1903530	regulation of secretion by cell	11	672	0.87	2.67x10-06	TNFRSF1A,RETN,FGF23,CSF1R,F2R,CD40LG,TNFRSF1B,SPP1,IL6,MMP12,CCL3	9606.ENSP00000162749,9606.ENSP00000221515,9606.ENSP00000237837,9606.ENSP00000286301,9606.ENSP00000321326,9606.ENSP00000359663,9606.ENSP00000365435,9606.ENSP00000378517,9606.ENSP00000385675,9606.ENSP00000458585,9606.ENSP00000477908
Biological Process	GO:0050794	regulation of cellular process	39	10484	0.23	2.69x10-06	CX3CL1,TNFRSF1A,RETN,EBI3,HGF,FGF23,TNFSF10,GDF15,CHI3L1,IL1RN,KDR,TNFRSF10B,FLT1,CASP10,CSF1R,AGRP,CXCL16,TNFRSF11B,MMP3,IL16,F2R,CSF1,PLAUR,CTSL,FAS,S100A12,NGF,CD40LG,TNFRSF1B,NPPB,THBD,ESM1,SPP1,IL6,ADM,PGF,MMP12,CCL3,VEGFA	9606.ENSP00000006053,9606.ENSP00000162749,9606.ENSP00000221515,9606.ENSP00000221847,9606.ENSP00000222390,9606.ENSP00000237837,9606.ENSP00000241261,9606.ENSP00000252809,9606.ENSP00000255409,9606.ENSP00000259206,9606.ENSP00000263923,9606.ENSP00000276431,9606.ENSP00000282397,9606.ENSP00000286186,9606.ENSP00000286301,9606.ENSP00000290953,9606.ENSP00000293778,9606.ENSP00000297350,9606.ENSP00000299855,…
Biological Process	GO:0032501	multicellular organismal process	31	6507	0.34	3.32x10-06	CX3CL1,TNFRSF1A,HGF,TNFSF10,GDF15,CHI3L1,IL1RN,MMP7,KDR,TNFRSF10B,FLT1,CSF1R,AGRP,TNFRSF11B,F2R,CSF1,PLAUR,FAS,S100A12,NGF,CD40LG,TNFRSF1B,NPPB,THBD,ESM1,SPP1,IL6,ADM,PGF,CCL3,VEGFA	9606.ENSP00000006053,9606.ENSP00000162749,9606.ENSP00000222390,9606.ENSP00000241261,9606.ENSP00000252809,9606.ENSP00000255409,9606.ENSP00000259206,9606.ENSP00000260227,9606.ENSP00000263923,9606.ENSP00000276431,9606.ENSP00000282397,9606.ENSP00000286301,9606.ENSP00000290953,9606.ENSP00000297350,9606.ENSP00000321326,9606.ENSP00000327513,9606.ENSP00000339328,9606.ENSP00000347979,9606.ENSP00000357726,…
Biological Process	GO:0007167	enzyme linked receptor protein signaling pathway	11	698	0.86	3.68x10-06	HGF,FGF23,GDF15,KDR,FLT1,CSF1R,CSF1,NGF,NPPB,PGF,VEGFA	9606.ENSP00000222390,9606.ENSP00000237837,9606.ENSP00000252809,9606.ENSP00000263923,9606.ENSP00000282397,9606.ENSP00000286301,9606.ENSP00000327513,9606.ENSP00000358525,9606.ENSP00000365651,9606.ENSP00000451040,9606.ENSP00000478570
Biological Process	GO:0046903	secretion	13	1070	0.74	4.56x10-06	RETN,HGF,CHI3L1,IL1RN,PLAUR,S100A12,CD40LG,TNFRSF1B,NPPB,IL6,ADM,CCL3,VEGFA	9606.ENSP00000221515,9606.ENSP00000222390,9606.ENSP00000255409,9606.ENSP00000259206,9606.ENSP00000339328,9606.ENSP00000357726,9606.ENSP00000359663,9606.ENSP00000365435,9606.ENSP00000365651,9606.ENSP00000385675,9606.ENSP00000436607,9606.ENSP00000477908,9606.ENSP00000478570
Biological Process	GO:0048585	negative regulation of response to stimulus	15	1483	0.66	4.56x10-06	CX3CL1,TNFRSF1A,HGF,TNFSF10,GDF15,IL1RN,TNFRSF10B,PLAUR,FAS,TNFRSF1B,THBD,SPP1,IL6,ADM,MMP12	9606.ENSP00000006053,9606.ENSP00000162749,9606.ENSP00000222390,9606.ENSP00000241261,9606.ENSP00000252809,9606.ENSP00000259206,9606.ENSP00000276431,9606.ENSP00000339328,9606.ENSP00000347979,9606.ENSP00000365435,9606.ENSP00000366307,9606.ENSP00000378517,9606.ENSP00000385675,9606.ENSP00000436607,9606.ENSP00000458585
Biological Process	GO:0032502	developmental process	28	5401	0.37	4.73x10-06	CX3CL1,TNFRSF1A,RETN,HGF,FGF23,TNFSF10,GDF15,CHI3L1,MMP7,KDR,TNFRSF10B,FLT1,CSF1R,TNFRSF11B,F2R,CSF1,FAS,NGF,CD40LG,TNFRSF1B,ESM1,SPP1,IL6,ADM,PGF,MMP12,CCL3,VEGFA	9606.ENSP00000006053,9606.ENSP00000162749,9606.ENSP00000221515,9606.ENSP00000222390,9606.ENSP00000237837,9606.ENSP00000241261,9606.ENSP00000252809,9606.ENSP00000255409,9606.ENSP00000260227,9606.ENSP00000263923,9606.ENSP00000276431,9606.ENSP00000282397,9606.ENSP00000286301,9606.ENSP00000297350,9606.ENSP00000321326,9606.ENSP00000327513,9606.ENSP00000347979,9606.ENSP00000358525,9606.ENSP00000359663,…
Biological Process	GO:0043123	positive regulation of I-kappaB kinase/NF-kappaB signaling	6	122	1.35	4.75x10-06	TNFRSF1A,TNFSF10,TNFRSF10B,CASP10,F2R,S100A12	9606.ENSP00000162749,9606.ENSP00000241261,9606.ENSP00000276431,9606.ENSP00000286186,9606.ENSP00000321326,9606.ENSP00000357726
Biological Process	GO:0050927	positive regulation of positive chemotaxis	4	26	1.85	7.13x10-06	KDR,IL16,PGF,VEGFA	9606.ENSP00000263923,9606.ENSP00000302935,9606.ENSP00000451040,9606.ENSP00000478570
Biological Process	GO:0032940	secretion by cell	12	959	0.76	9.93x10-06	RETN,HGF,CHI3L1,IL1RN,PLAUR,S100A12,CD40LG,TNFRSF1B,IL6,ADM,CCL3,VEGFA	9606.ENSP00000221515,9606.ENSP00000222390,9606.ENSP00000255409,9606.ENSP00000259206,9606.ENSP00000339328,9606.ENSP00000357726,9606.ENSP00000359663,9606.ENSP00000365435,9606.ENSP00000385675,9606.ENSP00000436607,9606.ENSP00000477908,9606.ENSP00000478570
Biological Process	GO:0032147	activation of protein kinase activity	8	347	1.02	1.16x10-05	HGF,GDF15,CHI3L1,TNFRSF10B,F2R,NGF,CD40LG,VEGFA	9606.ENSP00000222390,9606.ENSP00000252809,9606.ENSP00000255409,9606.ENSP00000276431,9606.ENSP00000321326,9606.ENSP00000358525,9606.ENSP00000359663,9606.ENSP00000478570
Biological Process	GO:0001775	cell activation	12	1024	0.73	1.90x10-05	CX3CL1,RETN,EBI3,CHI3L1,F2R,CSF1,PLAUR,S100A12,CD40LG,TNFRSF1B,IL6,CCL3	9606.ENSP00000006053,9606.ENSP00000221515,9606.ENSP00000221847,9606.ENSP00000255409,9606.ENSP00000321326,9606.ENSP00000327513,9606.ENSP00000339328,9606.ENSP00000357726,9606.ENSP00000359663,9606.ENSP00000365435,9606.ENSP00000385675,9606.ENSP00000477908
Biological Process	GO:0006919	activation of cysteine-type endopeptidase activity involved in apoptotic process	5	85	1.43	1.94x10-05	TNFSF10,TNFRSF10B,F2R,FAS,NGF	9606.ENSP00000241261,9606.ENSP00000276431,9606.ENSP00000321326,9606.ENSP00000347979,9606.ENSP00000358525
Biological Process	GO:1902042	negative regulation of extrinsic apoptotic signaling pathway via death domain receptors	4	36	1.7	2.19x10-05	HGF,TNFSF10,TNFRSF10B,FAS	9606.ENSP00000222390,9606.ENSP00000241261,9606.ENSP00000276431,9606.ENSP00000347979
Biological Process	GO:0030574	collagen catabolic process	4	37	1.69	2.41x10-05	MMP7,MMP3,CTSL,MMP12	9606.ENSP00000260227,9606.ENSP00000299855,9606.ENSP00000345344,9606.ENSP00000458585
Biological Process	GO:0002690	positive regulation of leukocyte chemotaxis	5	91	1.4	2.61x10-05	CSF1,IL6,PGF,CCL3,VEGFA	9606.ENSP00000327513,9606.ENSP00000385675,9606.ENSP00000451040,9606.ENSP00000477908,9606.ENSP00000478570
Biological Process	GO:0045124	regulation of bone resorption	4	38	1.68	2.61x10-05	CSF1R,TNFRSF11B,SPP1,IL6	9606.ENSP00000286301,9606.ENSP00000297350,9606.ENSP00000378517,9606.ENSP00000385675
Biological Process	GO:0051047	positive regulation of secretion	8	393	0.97	2.71x10-05	RETN,CSF1R,F2R,NPPB,SPP1,IL6,MMP12,CCL3	9606.ENSP00000221515,9606.ENSP00000286301,9606.ENSP00000321326,9606.ENSP00000365651,9606.ENSP00000378517,9606.ENSP00000385675,9606.ENSP00000458585,9606.ENSP00000477908
Biological Process	GO:0097191	extrinsic apoptotic signaling pathway	5	93	1.39	2.84x10-05	TNFRSF1A,TNFRSF10B,FAS,NGF,TNFRSF1B	9606.ENSP00000162749,9606.ENSP00000276431,9606.ENSP00000347979,9606.ENSP00000358525,9606.ENSP00000365435
Biological Process	GO:0045321	leukocyte activation	11	894	0.75	3.41x10-05	CX3CL1,RETN,EBI3,CHI3L1,CSF1,PLAUR,S100A12,CD40LG,TNFRSF1B,IL6,CCL3	9606.ENSP00000006053,9606.ENSP00000221515,9606.ENSP00000221847,9606.ENSP00000255409,9606.ENSP00000327513,9606.ENSP00000339328,9606.ENSP00000357726,9606.ENSP00000359663,9606.ENSP00000365435,9606.ENSP00000385675,9606.ENSP00000477908
Biological Process	GO:0007565	female pregnancy	6	180	1.18	3.68x10-05	MMP7,AGRP,THBD,SPP1,ADM,PGF	9606.ENSP00000260227,9606.ENSP00000290953,9606.ENSP00000366307,9606.ENSP00000378517,9606.ENSP00000436607,9606.ENSP00000451040
Biological Process	GO:0051128	regulation of cellular component organization	17	2306	0.53	4.04x10-05	CX3CL1,TNFRSF1A,HGF,TNFSF10,GDF15,KDR,CSF1R,CXCL16,MMP3,PLAUR,NGF,TNFRSF1B,NPPB,ESM1,SPP1,CCL3,VEGFA	9606.ENSP00000006053,9606.ENSP00000162749,9606.ENSP00000222390,9606.ENSP00000241261,9606.ENSP00000252809,9606.ENSP00000263923,9606.ENSP00000286301,9606.ENSP00000293778,9606.ENSP00000299855,9606.ENSP00000339328,9606.ENSP00000358525,9606.ENSP00000365435,9606.ENSP00000365651,9606.ENSP00000370812,9606.ENSP00000378517,9606.ENSP00000477908,9606.ENSP00000478570
Biological Process	GO:0006915	apoptotic process	11	915	0.74	4.18x10-05	TNFRSF1A,TNFSF10,CHI3L1,TNFRSF10B,CASP10,TNFRSF11B,CTSL,FAS,NGF,TNFRSF1B,IL6	9606.ENSP00000162749,9606.ENSP00000241261,9606.ENSP00000255409,9606.ENSP00000276431,9606.ENSP00000286186,9606.ENSP00000297350,9606.ENSP00000345344,9606.ENSP00000347979,9606.ENSP00000358525,9606.ENSP00000365435,9606.ENSP00000385675
Biological Process	GO:0097190	apoptotic signaling pathway	7	295	1.03	4.54x10-05	TNFRSF1A,TNFRSF10B,CASP10,TNFRSF11B,FAS,NGF,TNFRSF1B	9606.ENSP00000162749,9606.ENSP00000276431,9606.ENSP00000286186,9606.ENSP00000297350,9606.ENSP00000347979,9606.ENSP00000358525,9606.ENSP00000365435
Biological Process	GO:0030198	extracellular matrix organization	7	296	1.03	4.61x10-05	MMP7,KDR,TNFRSF11B,MMP3,CTSL,SPP1,MMP12	9606.ENSP00000260227,9606.ENSP00000263923,9606.ENSP00000297350,9606.ENSP00000299855,9606.ENSP00000345344,9606.ENSP00000378517,9606.ENSP00000458585
Biological Process	GO:2001237	negative regulation of extrinsic apoptotic signaling pathway	5	104	1.34	4.61x10-05	CX3CL1,HGF,TNFSF10,TNFRSF10B,FAS	9606.ENSP00000006053,9606.ENSP00000222390,9606.ENSP00000241261,9606.ENSP00000276431,9606.ENSP00000347979
Biological Process	GO:0002040	sprouting angiogenesis	4	46	1.6	4.98x10-05	KDR,ESM1,PGF,VEGFA	9606.ENSP00000263923,9606.ENSP00000370812,9606.ENSP00000451040,9606.ENSP00000478570
Biological Process	GO:0006928	movement of cell or subcellular component	13	1355	0.64	5.09x10-05	CX3CL1,HGF,KDR,TNFRSF10B,FLT1,CSF1R,CXCL16,IL16,S100A12,IL6,MMP12,CCL3,VEGFA	9606.ENSP00000006053,9606.ENSP00000222390,9606.ENSP00000263923,9606.ENSP00000276431,9606.ENSP00000282397,9606.ENSP00000286301,9606.ENSP00000293778,9606.ENSP00000302935,9606.ENSP00000357726,9606.ENSP00000385675,9606.ENSP00000458585,9606.ENSP00000477908,9606.ENSP00000478570
Biological Process	GO:0032102	negative regulation of response to external stimulus	7	310	1.01	6.02x10-05	TNFRSF1A,HGF,PLAUR,TNFRSF1B,THBD,SPP1,MMP12	9606.ENSP00000162749,9606.ENSP00000222390,9606.ENSP00000339328,9606.ENSP00000365435,9606.ENSP00000366307,9606.ENSP00000378517,9606.ENSP00000458585
Biological Process	GO:0035239	tube morphogenesis	9	615	0.82	7.62x10-05	CX3CL1,KDR,FLT1,CSF1R,CSF1,ESM1,ADM,PGF,VEGFA	9606.ENSP00000006053,9606.ENSP00000263923,9606.ENSP00000282397,9606.ENSP00000286301,9606.ENSP00000327513,9606.ENSP00000370812,9606.ENSP00000436607,9606.ENSP00000451040,9606.ENSP00000478570
Biological Process	GO:0035295	tube development	10	793	0.76	7.84x10-05	CX3CL1,CHI3L1,KDR,FLT1,CSF1R,CSF1,ESM1,ADM,PGF,VEGFA	9606.ENSP00000006053,9606.ENSP00000255409,9606.ENSP00000263923,9606.ENSP00000282397,9606.ENSP00000286301,9606.ENSP00000327513,9606.ENSP00000370812,9606.ENSP00000436607,9606.ENSP00000451040,9606.ENSP00000478570
Biological Process	GO:0009612	response to mechanical stimulus	6	210	1.11	8.01x10-05	TNFRSF1A,RETN,CHI3L1,MMP7,TNFRSF10B,FAS	9606.ENSP00000162749,9606.ENSP00000221515,9606.ENSP00000255409,9606.ENSP00000260227,9606.ENSP00000276431,9606.ENSP00000347979
Biological Process	GO:0050729	positive regulation of inflammatory response	5	120	1.28	8.44x10-05	CX3CL1,TNFRSF1A,S100A12,IL6,CCL3	9606.ENSP00000006053,9606.ENSP00000162749,9606.ENSP00000357726,9606.ENSP00000385675,9606.ENSP00000477908
Biological Process	GO:0050930	induction of positive chemotaxis	3	15	1.96	8.50x10-05	IL16,PGF,VEGFA	9606.ENSP00000302935,9606.ENSP00000451040,9606.ENSP00000478570
Biological Process	GO:0048856	anatomical structure development	25	5085	0.35	9.13x10-05	CX3CL1,TNFRSF1A,HGF,TNFSF10,GDF15,CHI3L1,KDR,TNFRSF10B,FLT1,CSF1R,TNFRSF11B,F2R,CSF1,FAS,NGF,CD40LG,TNFRSF1B,ESM1,SPP1,IL6,ADM,PGF,MMP12,CCL3,VEGFA	9606.ENSP00000006053,9606.ENSP00000162749,9606.ENSP00000222390,9606.ENSP00000241261,9606.ENSP00000252809,9606.ENSP00000255409,9606.ENSP00000263923,9606.ENSP00000276431,9606.ENSP00000282397,9606.ENSP00000286301,9606.ENSP00000297350,9606.ENSP00000321326,9606.ENSP00000327513,9606.ENSP00000347979,9606.ENSP00000358525,9606.ENSP00000359663,9606.ENSP00000365435,9606.ENSP00000370812,9606.ENSP00000378517,…
Biological Process	GO:2001234	negative regulation of apoptotic signaling pathway	6	218	1.1	9.43x10-05	CX3CL1,HGF,TNFSF10,TNFRSF10B,PLAUR,FAS	9606.ENSP00000006053,9606.ENSP00000222390,9606.ENSP00000241261,9606.ENSP00000276431,9606.ENSP00000339328,9606.ENSP00000347979
Biological Process	GO:0071363	cellular response to growth factor stimulus	8	477	0.88	9.44x10-05	HGF,FGF23,GDF15,KDR,FLT1,NGF,TNFRSF1B,VEGFA	9606.ENSP00000222390,9606.ENSP00000237837,9606.ENSP00000252809,9606.ENSP00000263923,9606.ENSP00000282397,9606.ENSP00000358525,9606.ENSP00000365435,9606.ENSP00000478570
Biological Process	GO:0050727	regulation of inflammatory response	7	338	0.97	9.62x10-05	CX3CL1,TNFRSF1A,HGF,S100A12,TNFRSF1B,IL6,CCL3	9606.ENSP00000006053,9606.ENSP00000162749,9606.ENSP00000222390,9606.ENSP00000357726,9606.ENSP00000365435,9606.ENSP00000385675,9606.ENSP00000477908
Biological Process	GO:0038084	vascular endothelial growth factor signaling pathway	3	16	1.93	9.69x10-05	KDR,FLT1,VEGFA	9606.ENSP00000263923,9606.ENSP00000282397,9606.ENSP00000478570
Biological Process	GO:0045595	regulation of cell differentiation	14	1695	0.57	9.87x10-05	CX3CL1,TNFRSF1A,HGF,FGF23,GDF15,KDR,CSF1,CTSL,NGF,SPP1,IL6,ADM,CCL3,VEGFA	9606.ENSP00000006053,9606.ENSP00000162749,9606.ENSP00000222390,9606.ENSP00000237837,9606.ENSP00000252809,9606.ENSP00000263923,9606.ENSP00000327513,9606.ENSP00000345344,9606.ENSP00000358525,9606.ENSP00000378517,9606.ENSP00000385675,9606.ENSP00000436607,9606.ENSP00000477908,9606.ENSP00000478570
Biological Process	GO:0022617	extracellular matrix disassembly	4	58	1.5	0.00010	MMP7,MMP3,CTSL,MMP12	9606.ENSP00000260227,9606.ENSP00000299855,9606.ENSP00000345344,9606.ENSP00000458585
Biological Process	GO:0050878	regulation of body fluid levels	8	483	0.88	0.00010	F2R,PLAUR,CD40LG,NPPB,THBD,IL6,ADM,VEGFA	9606.ENSP00000321326,9606.ENSP00000339328,9606.ENSP00000359663,9606.ENSP00000365651,9606.ENSP00000366307,9606.ENSP00000385675,9606.ENSP00000436607,9606.ENSP00000478570
Biological Process	GO:0051336	regulation of hydrolase activity	12	1238	0.64	0.00010	CX3CL1,HGF,TNFSF10,TNFRSF10B,FLT1,F2R,PLAUR,FAS,NGF,TNFRSF1B,CCL3,VEGFA	9606.ENSP00000006053,9606.ENSP00000222390,9606.ENSP00000241261,9606.ENSP00000276431,9606.ENSP00000282397,9606.ENSP00000321326,9606.ENSP00000339328,9606.ENSP00000347979,9606.ENSP00000358525,9606.ENSP00000365435,9606.ENSP00000477908,9606.ENSP00000478570
Biological Process	GO:0010648	negative regulation of cell communication	12	1255	0.64	0.00012	CX3CL1,HGF,FGF23,TNFSF10,GDF15,IL1RN,TNFRSF10B,PLAUR,FAS,IL6,ADM,MMP12	9606.ENSP00000006053,9606.ENSP00000222390,9606.ENSP00000237837,9606.ENSP00000241261,9606.ENSP00000252809,9606.ENSP00000259206,9606.ENSP00000276431,9606.ENSP00000339328,9606.ENSP00000347979,9606.ENSP00000385675,9606.ENSP00000436607,9606.ENSP00000458585
Biological Process	GO:0023057	negative regulation of signaling	12	1258	0.64	0.00012	CX3CL1,HGF,FGF23,TNFSF10,GDF15,IL1RN,TNFRSF10B,PLAUR,FAS,IL6,ADM,MMP12	9606.ENSP00000006053,9606.ENSP00000222390,9606.ENSP00000237837,9606.ENSP00000241261,9606.ENSP00000252809,9606.ENSP00000259206,9606.ENSP00000276431,9606.ENSP00000339328,9606.ENSP00000347979,9606.ENSP00000385675,9606.ENSP00000436607,9606.ENSP00000458585
Biological Process	GO:0051049	regulation of transport	14	1732	0.57	0.00012	TNFRSF1A,RETN,FGF23,CSF1R,IL16,F2R,CD40LG,TNFRSF1B,NPPB,SPP1,IL6,MMP12,CCL3,VEGFA	9606.ENSP00000162749,9606.ENSP00000221515,9606.ENSP00000237837,9606.ENSP00000286301,9606.ENSP00000302935,9606.ENSP00000321326,9606.ENSP00000359663,9606.ENSP00000365435,9606.ENSP00000365651,9606.ENSP00000378517,9606.ENSP00000385675,9606.ENSP00000458585,9606.ENSP00000477908,9606.ENSP00000478570
Biological Process	GO:0009628	response to abiotic stimulus	11	1052	0.68	0.00013	TNFRSF1A,RETN,CHI3L1,MMP7,TNFRSF10B,AGRP,FAS,THBD,ADM,PGF,VEGFA	9606.ENSP00000162749,9606.ENSP00000221515,9606.ENSP00000255409,9606.ENSP00000260227,9606.ENSP00000276431,9606.ENSP00000290953,9606.ENSP00000347979,9606.ENSP00000366307,9606.ENSP00000436607,9606.ENSP00000451040,9606.ENSP00000478570
Biological Process	GO:0009725	response to hormone	10	854	0.73	0.00013	RETN,FGF23,TNFSF10,IL1RN,AGRP,CTSL,SPP1,IL6,ADM,PGF	9606.ENSP00000221515,9606.ENSP00000237837,9606.ENSP00000241261,9606.ENSP00000259206,9606.ENSP00000290953,9606.ENSP00000345344,9606.ENSP00000378517,9606.ENSP00000385675,9606.ENSP00000436607,9606.ENSP00000451040
Biological Process	GO:1903532	positive regulation of secretion by cell	7	364	0.94	0.00014	RETN,CSF1R,F2R,SPP1,IL6,MMP12,CCL3	9606.ENSP00000221515,9606.ENSP00000286301,9606.ENSP00000321326,9606.ENSP00000378517,9606.ENSP00000385675,9606.ENSP00000458585,9606.ENSP00000477908
Biological Process	GO:0014068	positive regulation of phosphatidylinositol 3-kinase signaling	4	65	1.45	0.00015	HGF,KDR,FLT1,F2R	9606.ENSP00000222390,9606.ENSP00000263923,9606.ENSP00000282397,9606.ENSP00000321326
Biological Process	GO:0044057	regulation of system process	8	516	0.85	0.00015	TNFRSF1A,RETN,HGF,F2R,TNFRSF1B,NPPB,ADM,CCL3	9606.ENSP00000162749,9606.ENSP00000221515,9606.ENSP00000222390,9606.ENSP00000321326,9606.ENSP00000365435,9606.ENSP00000365651,9606.ENSP00000436607,9606.ENSP00000477908
Biological Process	GO:0045785	positive regulation of cell adhesion	7	375	0.93	0.00016	CX3CL1,EBI3,KDR,CSF1,CD40LG,IL6,VEGFA	9606.ENSP00000006053,9606.ENSP00000221847,9606.ENSP00000263923,9606.ENSP00000327513,9606.ENSP00000359663,9606.ENSP00000385675,9606.ENSP00000478570
Biological Process	GO:0048010	vascular endothelial growth factor receptor signaling pathway	4	67	1.43	0.00016	KDR,FLT1,PGF,VEGFA	9606.ENSP00000263923,9606.ENSP00000282397,9606.ENSP00000451040,9606.ENSP00000478570
Biological Process	GO:0071621	granulocyte chemotaxis	4	66	1.44	0.00016	CX3CL1,S100A12,CCL3,VEGFA	9606.ENSP00000006053,9606.ENSP00000357726,9606.ENSP00000477908,9606.ENSP00000478570
Biological Process	GO:0031323	regulation of cellular metabolic process	27	6082	0.31	0.00017	CX3CL1,TNFRSF1A,EBI3,HGF,FGF23,TNFSF10,GDF15,CHI3L1,KDR,TNFRSF10B,FLT1,CSF1R,MMP3,IL16,F2R,CSF1,PLAUR,FAS,S100A12,NGF,CD40LG,TNFRSF1B,SPP1,IL6,MMP12,CCL3,VEGFA	9606.ENSP00000006053,9606.ENSP00000162749,9606.ENSP00000221847,9606.ENSP00000222390,9606.ENSP00000237837,9606.ENSP00000241261,9606.ENSP00000252809,9606.ENSP00000255409,9606.ENSP00000263923,9606.ENSP00000276431,9606.ENSP00000282397,9606.ENSP00000286301,9606.ENSP00000299855,9606.ENSP00000302935,9606.ENSP00000321326,9606.ENSP00000327513,9606.ENSP00000339328,9606.ENSP00000347979,9606.ENSP00000357726,…
Biological Process	GO:0030225	macrophage differentiation	3	21	1.81	0.00018	CSF1R,CSF1,VEGFA	9606.ENSP00000286301,9606.ENSP00000327513,9606.ENSP00000478570
Biological Process	GO:0048514	blood vessel morphogenesis	7	381	0.92	0.00018	CX3CL1,KDR,FLT1,ESM1,ADM,PGF,VEGFA	9606.ENSP00000006053,9606.ENSP00000263923,9606.ENSP00000282397,9606.ENSP00000370812,9606.ENSP00000436607,9606.ENSP00000451040,9606.ENSP00000478570
Biological Process	GO:0001959	regulation of cytokine-mediated signaling pathway	5	151	1.18	0.00020	TNFRSF1A,IL1RN,CSF1,IL6,MMP12	9606.ENSP00000162749,9606.ENSP00000259206,9606.ENSP00000327513,9606.ENSP00000385675,9606.ENSP00000458585
Biological Process	GO:0009611	response to wounding	8	547	0.82	0.00021	CX3CL1,F2R,PLAUR,CD40LG,THBD,IL6,ADM,MMP12	9606.ENSP00000006053,9606.ENSP00000321326,9606.ENSP00000339328,9606.ENSP00000359663,9606.ENSP00000366307,9606.ENSP00000385675,9606.ENSP00000436607,9606.ENSP00000458585
Biological Process	GO:0002790	peptide secretion	5	153	1.17	0.00022	CHI3L1,IL1RN,S100A12,CD40LG,IL6	9606.ENSP00000255409,9606.ENSP00000259206,9606.ENSP00000357726,9606.ENSP00000359663,9606.ENSP00000385675
Biological Process	GO:0046427	positive regulation of receptor signaling pathway via JAK-STAT	4	73	1.4	0.00022	TNFRSF1A,CSF1R,F2R,IL6	9606.ENSP00000162749,9606.ENSP00000286301,9606.ENSP00000321326,9606.ENSP00000385675
Biological Process	GO:0051897	positive regulation of protein kinase B signaling	5	157	1.16	0.00024	HGF,FGF23,GDF15,CHI3L1,CCL3	9606.ENSP00000222390,9606.ENSP00000237837,9606.ENSP00000252809,9606.ENSP00000255409,9606.ENSP00000477908
Biological Process	GO:0051171	regulation of nitrogen compound metabolic process	26	5827	0.31	0.00026	CX3CL1,TNFRSF1A,EBI3,HGF,FGF23,TNFSF10,GDF15,CHI3L1,KDR,TNFRSF10B,FLT1,CSF1R,IL16,F2R,CSF1,PLAUR,FAS,S100A12,NGF,CD40LG,TNFRSF1B,SPP1,IL6,MMP12,CCL3,VEGFA	9606.ENSP00000006053,9606.ENSP00000162749,9606.ENSP00000221847,9606.ENSP00000222390,9606.ENSP00000237837,9606.ENSP00000241261,9606.ENSP00000252809,9606.ENSP00000255409,9606.ENSP00000263923,9606.ENSP00000276431,9606.ENSP00000282397,9606.ENSP00000286301,9606.ENSP00000302935,9606.ENSP00000321326,9606.ENSP00000327513,9606.ENSP00000339328,9606.ENSP00000347979,9606.ENSP00000357726,9606.ENSP00000358525,…
Biological Process	GO:0051345	positive regulation of hydrolase activity	9	742	0.74	0.00026	CX3CL1,TNFSF10,TNFRSF10B,FLT1,F2R,FAS,NGF,CCL3,VEGFA	9606.ENSP00000006053,9606.ENSP00000241261,9606.ENSP00000276431,9606.ENSP00000282397,9606.ENSP00000321326,9606.ENSP00000347979,9606.ENSP00000358525,9606.ENSP00000477908,9606.ENSP00000478570
Biological Process	GO:0009968	negative regulation of signal transduction	11	1160	0.63	0.00027	CX3CL1,HGF,TNFSF10,GDF15,IL1RN,TNFRSF10B,PLAUR,FAS,IL6,ADM,MMP12	9606.ENSP00000006053,9606.ENSP00000222390,9606.ENSP00000241261,9606.ENSP00000252809,9606.ENSP00000259206,9606.ENSP00000276431,9606.ENSP00000339328,9606.ENSP00000347979,9606.ENSP00000385675,9606.ENSP00000436607,9606.ENSP00000458585
Biological Process	GO:0071260	cellular response to mechanical stimulus	4	78	1.37	0.00027	TNFRSF1A,MMP7,TNFRSF10B,FAS	9606.ENSP00000162749,9606.ENSP00000260227,9606.ENSP00000276431,9606.ENSP00000347979
Biological Process	GO:0003332	negative regulation of extracellular matrix constituent secretion	2	3	2.48	0.00039	TNFRSF1A,TNFRSF1B	9606.ENSP00000162749,9606.ENSP00000365435
Biological Process	GO:0001525	angiogenesis	6	297	0.96	0.00041	CX3CL1,KDR,FLT1,ESM1,PGF,VEGFA	9606.ENSP00000006053,9606.ENSP00000263923,9606.ENSP00000282397,9606.ENSP00000370812,9606.ENSP00000451040,9606.ENSP00000478570
Biological Process	GO:0080090	regulation of primary metabolic process	26	5982	0.3	0.00041	CX3CL1,TNFRSF1A,EBI3,HGF,FGF23,TNFSF10,GDF15,CHI3L1,KDR,TNFRSF10B,FLT1,CSF1R,IL16,F2R,CSF1,PLAUR,FAS,S100A12,NGF,CD40LG,TNFRSF1B,SPP1,IL6,MMP12,CCL3,VEGFA	9606.ENSP00000006053,9606.ENSP00000162749,9606.ENSP00000221847,9606.ENSP00000222390,9606.ENSP00000237837,9606.ENSP00000241261,9606.ENSP00000252809,9606.ENSP00000255409,9606.ENSP00000263923,9606.ENSP00000276431,9606.ENSP00000282397,9606.ENSP00000286301,9606.ENSP00000302935,9606.ENSP00000321326,9606.ENSP00000327513,9606.ENSP00000339328,9606.ENSP00000347979,9606.ENSP00000357726,9606.ENSP00000358525,…
Biological Process	GO:0050731	positive regulation of peptidyl-tyrosine phosphorylation	5	180	1.1	0.00042	TNFRSF1A,HGF,CSF1R,IL6,VEGFA	9606.ENSP00000162749,9606.ENSP00000222390,9606.ENSP00000286301,9606.ENSP00000385675,9606.ENSP00000478570
Biological Process	GO:0030278	regulation of ossification	5	181	1.1	0.00043	HGF,FGF23,CSF1,IL6,CCL3	9606.ENSP00000222390,9606.ENSP00000237837,9606.ENSP00000327513,9606.ENSP00000385675,9606.ENSP00000477908
Biological Process	GO:0002366	leukocyte activation involved in immune response	8	616	0.77	0.00045	RETN,CHI3L1,PLAUR,S100A12,CD40LG,TNFRSF1B,IL6,CCL3	9606.ENSP00000221515,9606.ENSP00000255409,9606.ENSP00000339328,9606.ENSP00000357726,9606.ENSP00000359663,9606.ENSP00000365435,9606.ENSP00000385675,9606.ENSP00000477908
Biological Process	GO:0072359	circulatory system development	9	807	0.71	0.00046	CX3CL1,TNFRSF1A,KDR,FLT1,TNFRSF1B,ESM1,ADM,PGF,VEGFA	9606.ENSP00000006053,9606.ENSP00000162749,9606.ENSP00000263923,9606.ENSP00000282397,9606.ENSP00000365435,9606.ENSP00000370812,9606.ENSP00000436607,9606.ENSP00000451040,9606.ENSP00000478570
Biological Process	GO:0030155	regulation of cell adhesion	8	623	0.77	0.00048	CX3CL1,EBI3,IL1RN,KDR,CSF1,CD40LG,IL6,VEGFA	9606.ENSP00000006053,9606.ENSP00000221847,9606.ENSP00000259206,9606.ENSP00000263923,9606.ENSP00000327513,9606.ENSP00000359663,9606.ENSP00000385675,9606.ENSP00000478570
Biological Process	GO:0031667	response to nutrient levels	7	455	0.85	0.00048	FGF23,GDF15,MMP7,TNFRSF11B,FAS,SPP1,ADM	9606.ENSP00000237837,9606.ENSP00000252809,9606.ENSP00000260227,9606.ENSP00000297350,9606.ENSP00000347979,9606.ENSP00000378517,9606.ENSP00000436607
Biological Process	GO:0008625	extrinsic apoptotic signaling pathway via death domain receptors	3	32	1.63	0.00049	TNFRSF1A,TNFRSF10B,NGF	9606.ENSP00000162749,9606.ENSP00000276431,9606.ENSP00000358525
Biological Process	GO:0002443	leukocyte mediated immunity	8	632	0.76	0.00052	RETN,CHI3L1,PLAUR,S100A12,CD40LG,TNFRSF1B,IL6,CCL3	9606.ENSP00000221515,9606.ENSP00000255409,9606.ENSP00000339328,9606.ENSP00000357726,9606.ENSP00000359663,9606.ENSP00000365435,9606.ENSP00000385675,9606.ENSP00000477908
Biological Process	GO:0042060	wound healing	7	461	0.84	0.00052	CX3CL1,F2R,PLAUR,CD40LG,THBD,IL6,MMP12	9606.ENSP00000006053,9606.ENSP00000321326,9606.ENSP00000339328,9606.ENSP00000359663,9606.ENSP00000366307,9606.ENSP00000385675,9606.ENSP00000458585
Biological Process	GO:0060255	regulation of macromolecule metabolic process	26	6072	0.29	0.00052	CX3CL1,TNFRSF1A,EBI3,HGF,FGF23,TNFSF10,GDF15,CHI3L1,KDR,TNFRSF10B,FLT1,CSF1R,IL16,F2R,CSF1,PLAUR,FAS,S100A12,NGF,CD40LG,TNFRSF1B,SPP1,IL6,MMP12,CCL3,VEGFA	9606.ENSP00000006053,9606.ENSP00000162749,9606.ENSP00000221847,9606.ENSP00000222390,9606.ENSP00000237837,9606.ENSP00000241261,9606.ENSP00000252809,9606.ENSP00000255409,9606.ENSP00000263923,9606.ENSP00000276431,9606.ENSP00000282397,9606.ENSP00000286301,9606.ENSP00000302935,9606.ENSP00000321326,9606.ENSP00000327513,9606.ENSP00000339328,9606.ENSP00000347979,9606.ENSP00000357726,9606.ENSP00000358525,…
Biological Process	GO:0038145	macrophage colony-stimulating factor signaling pathway	2	4	2.36	0.00055	CSF1R,CSF1	9606.ENSP00000286301,9606.ENSP00000327513
Biological Process	GO:0018108	peptidyl-tyrosine phosphorylation	5	195	1.07	0.00057	HGF,FGF23,KDR,FLT1,CSF1R	9606.ENSP00000222390,9606.ENSP00000237837,9606.ENSP00000263923,9606.ENSP00000282397,9606.ENSP00000286301
Biological Process	GO:0043114	regulation of vascular permeability	3	34	1.6	0.00057	NPPB,ADM,VEGFA	9606.ENSP00000365651,9606.ENSP00000436607,9606.ENSP00000478570
Biological Process	GO:0070741	response to interleukin-6	3	34	1.6	0.00057	FGF23,CHI3L1,IL6	9606.ENSP00000237837,9606.ENSP00000255409,9606.ENSP00000385675
Biological Process	GO:0065008	regulation of biological quality	19	3559	0.39	0.00059	RETN,FGF23,IL1RN,KDR,CSF1R,TNFRSF11B,F2R,CSF1,PLAUR,NGF,CD40LG,TNFRSF1B,NPPB,THBD,SPP1,IL6,ADM,CCL3,VEGFA	9606.ENSP00000221515,9606.ENSP00000237837,9606.ENSP00000259206,9606.ENSP00000263923,9606.ENSP00000286301,9606.ENSP00000297350,9606.ENSP00000321326,9606.ENSP00000327513,9606.ENSP00000339328,9606.ENSP00000358525,9606.ENSP00000359663,9606.ENSP00000365435,9606.ENSP00000365651,9606.ENSP00000366307,9606.ENSP00000378517,9606.ENSP00000385675,9606.ENSP00000436607,9606.ENSP00000477908,9606.ENSP00000478570
Biological Process	GO:0035556	intracellular signal transduction	12	1528	0.55	0.00062	TNFRSF1A,HGF,FGF23,CHI3L1,KDR,TNFRSF10B,CSF1R,NGF,CD40LG,TNFRSF1B,ADM,CCL3	9606.ENSP00000162749,9606.ENSP00000222390,9606.ENSP00000237837,9606.ENSP00000255409,9606.ENSP00000263923,9606.ENSP00000276431,9606.ENSP00000286301,9606.ENSP00000358525,9606.ENSP00000359663,9606.ENSP00000365435,9606.ENSP00000436607,9606.ENSP00000477908
Biological Process	GO:0007267	cell-cell signaling	10	1073	0.63	0.00068	HGF,TNFSF10,GDF15,IL1RN,F2R,NGF,IL6,ADM,PGF,CCL3	9606.ENSP00000222390,9606.ENSP00000241261,9606.ENSP00000252809,9606.ENSP00000259206,9606.ENSP00000321326,9606.ENSP00000358525,9606.ENSP00000385675,9606.ENSP00000436607,9606.ENSP00000451040,9606.ENSP00000477908
Biological Process	GO:0098542	defense response to other organism	9	859	0.68	0.00068	CX3CL1,TNFRSF1A,CSF1R,CXCL16,CSF1,S100A12,IL6,ADM,CCL3	9606.ENSP00000006053,9606.ENSP00000162749,9606.ENSP00000286301,9606.ENSP00000293778,9606.ENSP00000327513,9606.ENSP00000357726,9606.ENSP00000385675,9606.ENSP00000436607,9606.ENSP00000477908
Biological Process	GO:0006925	inflammatory cell apoptotic process	2	5	2.26	0.00073	CTSL,IL6	9606.ENSP00000345344,9606.ENSP00000385675
Biological Process	GO:0033028	myeloid cell apoptotic process	2	5	2.26	0.00073	CTSL,IL6	9606.ENSP00000345344,9606.ENSP00000385675
Biological Process	GO:0038033	positive regulation of endothelial cell chemotaxis by VEGF-activated vascular endothelial growth factor receptor signaling pathway	2	5	2.26	0.00073	KDR,VEGFA	9606.ENSP00000263923,9606.ENSP00000478570
Biological Process	GO:2000660	negative regulation of interleukin-1-mediated signaling pathway	2	5	2.26	0.00073	IL1RN,IL6	9606.ENSP00000259206,9606.ENSP00000385675
Biological Process	GO:0031347	regulation of defense response	8	676	0.73	0.00075	CX3CL1,TNFRSF1A,HGF,S100A12,TNFRSF1B,IL6,MMP12,CCL3	9606.ENSP00000006053,9606.ENSP00000162749,9606.ENSP00000222390,9606.ENSP00000357726,9606.ENSP00000365435,9606.ENSP00000385675,9606.ENSP00000458585,9606.ENSP00000477908
Biological Process	GO:0045862	positive regulation of proteolysis	6	347	0.9	0.00082	TNFSF10,TNFRSF10B,F2R,FAS,NGF,TNFRSF1B	9606.ENSP00000241261,9606.ENSP00000276431,9606.ENSP00000321326,9606.ENSP00000347979,9606.ENSP00000358525,9606.ENSP00000365435
Biological Process	GO:0007275	multicellular organism development	22	4726	0.33	0.00086	CX3CL1,TNFRSF1A,HGF,TNFSF10,CHI3L1,KDR,TNFRSF10B,FLT1,CSF1R,TNFRSF11B,CSF1,FAS,NGF,CD40LG,TNFRSF1B,ESM1,SPP1,IL6,ADM,PGF,CCL3,VEGFA	9606.ENSP00000006053,9606.ENSP00000162749,9606.ENSP00000222390,9606.ENSP00000241261,9606.ENSP00000255409,9606.ENSP00000263923,9606.ENSP00000276431,9606.ENSP00000282397,9606.ENSP00000286301,9606.ENSP00000297350,9606.ENSP00000327513,9606.ENSP00000347979,9606.ENSP00000358525,9606.ENSP00000359663,9606.ENSP00000365435,9606.ENSP00000370812,9606.ENSP00000378517,9606.ENSP00000385675,9606.ENSP00000436607,…
Biological Process	GO:0045055	regulated exocytosis	8	691	0.72	0.00086	RETN,HGF,CHI3L1,PLAUR,S100A12,TNFRSF1B,CCL3,VEGFA	9606.ENSP00000221515,9606.ENSP00000222390,9606.ENSP00000255409,9606.ENSP00000339328,9606.ENSP00000357726,9606.ENSP00000365435,9606.ENSP00000477908,9606.ENSP00000478570
Biological Process	GO:0051050	positive regulation of transport	9	892	0.66	0.00086	RETN,CSF1R,F2R,NPPB,SPP1,IL6,MMP12,CCL3,VEGFA	9606.ENSP00000221515,9606.ENSP00000286301,9606.ENSP00000321326,9606.ENSP00000365651,9606.ENSP00000378517,9606.ENSP00000385675,9606.ENSP00000458585,9606.ENSP00000477908,9606.ENSP00000478570
Biological Process	GO:0010817	regulation of hormone levels	7	511	0.79	0.00087	RETN,FGF23,IL1RN,NGF,SPP1,IL6,ADM	9606.ENSP00000221515,9606.ENSP00000237837,9606.ENSP00000259206,9606.ENSP00000358525,9606.ENSP00000378517,9606.ENSP00000385675,9606.ENSP00000436607
Biological Process	GO:0009719	response to endogenous stimulus	11	1353	0.57	0.00091	RETN,FGF23,TNFSF10,GDF15,IL1RN,AGRP,CTSL,SPP1,IL6,ADM,PGF	9606.ENSP00000221515,9606.ENSP00000237837,9606.ENSP00000241261,9606.ENSP00000252809,9606.ENSP00000259206,9606.ENSP00000290953,9606.ENSP00000345344,9606.ENSP00000378517,9606.ENSP00000385675,9606.ENSP00000436607,9606.ENSP00000451040
Biological Process	GO:0060754	positive regulation of mast cell chemotaxis	2	6	2.18	0.00092	PGF,VEGFA	9606.ENSP00000451040,9606.ENSP00000478570
Biological Process	GO:0002444	myeloid leukocyte mediated immunity	7	519	0.79	0.00094	RETN,CHI3L1,PLAUR,S100A12,TNFRSF1B,IL6,CCL3	9606.ENSP00000221515,9606.ENSP00000255409,9606.ENSP00000339328,9606.ENSP00000357726,9606.ENSP00000365435,9606.ENSP00000385675,9606.ENSP00000477908
Biological Process	GO:0045597	positive regulation of cell differentiation	9	908	0.65	0.00097	CX3CL1,HGF,GDF15,KDR,CSF1,NGF,IL6,ADM,VEGFA	9606.ENSP00000006053,9606.ENSP00000222390,9606.ENSP00000252809,9606.ENSP00000263923,9606.ENSP00000327513,9606.ENSP00000358525,9606.ENSP00000385675,9606.ENSP00000436607,9606.ENSP00000478570
Biological Process	GO:0050918	positive chemotaxis	3	43	1.5	0.00097	HGF,CCL3,VEGFA	9606.ENSP00000222390,9606.ENSP00000477908,9606.ENSP00000478570
Biological Process	GO:0050715	positive regulation of cytokine secretion	4	117	1.19	0.00098	CSF1R,F2R,MMP12,CCL3	9606.ENSP00000286301,9606.ENSP00000321326,9606.ENSP00000458585,9606.ENSP00000477908
Biological Process	GO:0031349	positive regulation of defense response	6	365	0.87	0.0010	CX3CL1,TNFRSF1A,S100A12,IL6,MMP12,CCL3	9606.ENSP00000006053,9606.ENSP00000162749,9606.ENSP00000357726,9606.ENSP00000385675,9606.ENSP00000458585,9606.ENSP00000477908
Biological Process	GO:0001936	regulation of endothelial cell proliferation	4	122	1.17	0.0011	KDR,FLT1,PGF,VEGFA	9606.ENSP00000263923,9606.ENSP00000282397,9606.ENSP00000451040,9606.ENSP00000478570
Biological Process	GO:0048247	lymphocyte chemotaxis	3	45	1.48	0.0011	CX3CL1,CXCL16,CCL3	9606.ENSP00000006053,9606.ENSP00000293778,9606.ENSP00000477908
Biological Process	GO:0090199	regulation of release of cytochrome c from mitochondria	3	45	1.48	0.0011	HGF,TNFSF10,PLAUR	9606.ENSP00000222390,9606.ENSP00000241261,9606.ENSP00000339328
Biological Process	GO:1902339	positive regulation of apoptotic process involved in morphogenesis	2	7	2.11	0.0011	TNFRSF1A,TNFRSF1B	9606.ENSP00000162749,9606.ENSP00000365435
Biological Process	GO:0001954	positive regulation of cell-matrix adhesion	3	47	1.46	0.0012	KDR,CSF1,VEGFA	9606.ENSP00000263923,9606.ENSP00000327513,9606.ENSP00000478570
Biological Process	GO:0071347	cellular response to interleukin-1	4	124	1.17	0.0012	CX3CL1,CHI3L1,IL1RN,CCL3	9606.ENSP00000006053,9606.ENSP00000255409,9606.ENSP00000259206,9606.ENSP00000477908
Biological Process	GO:0046579	positive regulation of Ras protein signal transduction	3	49	1.44	0.0013	F2R,CSF1,NGF	9606.ENSP00000321326,9606.ENSP00000327513,9606.ENSP00000358525
Biological Process	GO:0048731	system development	20	4144	0.34	0.0013	CX3CL1,TNFRSF1A,HGF,TNFSF10,CHI3L1,KDR,FLT1,CSF1R,TNFRSF11B,CSF1,NGF,CD40LG,TNFRSF1B,ESM1,SPP1,IL6,ADM,PGF,CCL3,VEGFA	9606.ENSP00000006053,9606.ENSP00000162749,9606.ENSP00000222390,9606.ENSP00000241261,9606.ENSP00000255409,9606.ENSP00000263923,9606.ENSP00000282397,9606.ENSP00000286301,9606.ENSP00000297350,9606.ENSP00000327513,9606.ENSP00000358525,9606.ENSP00000359663,9606.ENSP00000365435,9606.ENSP00000370812,9606.ENSP00000378517,9606.ENSP00000385675,9606.ENSP00000436607,9606.ENSP00000451040,9606.ENSP00000477908,…
Biological Process	GO:0050714	positive regulation of protein secretion	5	240	0.98	0.0013	CSF1R,F2R,IL6,MMP12,CCL3	9606.ENSP00000286301,9606.ENSP00000321326,9606.ENSP00000385675,9606.ENSP00000458585,9606.ENSP00000477908
Biological Process	GO:0032946	positive regulation of mononuclear cell proliferation	4	131	1.14	0.0014	EBI3,CSF1,CD40LG,IL6	9606.ENSP00000221847,9606.ENSP00000327513,9606.ENSP00000359663,9606.ENSP00000385675
Biological Process	GO:0097084	vascular smooth muscle cell development	2	8	2.06	0.0014	ADM,VEGFA	9606.ENSP00000436607,9606.ENSP00000478570
Biological Process	GO:0006959	humoral immune response	5	252	0.96	0.0015	EBI3,S100A12,NPPB,IL6,ADM	9606.ENSP00000221847,9606.ENSP00000357726,9606.ENSP00000365651,9606.ENSP00000385675,9606.ENSP00000436607
Biological Process	GO:0009306	protein secretion	4	134	1.13	0.0015	CHI3L1,IL1RN,S100A12,CD40LG	9606.ENSP00000255409,9606.ENSP00000259206,9606.ENSP00000357726,9606.ENSP00000359663
Biological Process	GO:0002274	myeloid leukocyte activation	7	574	0.74	0.0016	RETN,CHI3L1,CSF1,PLAUR,S100A12,TNFRSF1B,CCL3	9606.ENSP00000221515,9606.ENSP00000255409,9606.ENSP00000327513,9606.ENSP00000339328,9606.ENSP00000357726,9606.ENSP00000365435,9606.ENSP00000477908
Biological Process	GO:0009653	anatomical structure morphogenesis	13	1992	0.47	0.0016	CX3CL1,HGF,KDR,FLT1,CSF1R,F2R,CSF1,NGF,ESM1,ADM,PGF,MMP12,VEGFA	9606.ENSP00000006053,9606.ENSP00000222390,9606.ENSP00000263923,9606.ENSP00000282397,9606.ENSP00000286301,9606.ENSP00000321326,9606.ENSP00000327513,9606.ENSP00000358525,9606.ENSP00000370812,9606.ENSP00000436607,9606.ENSP00000451040,9606.ENSP00000458585,9606.ENSP00000478570
Biological Process	GO:0060688	regulation of morphogenesis of a branching structure	3	53	1.41	0.0016	HGF,PGF,VEGFA	9606.ENSP00000222390,9606.ENSP00000451040,9606.ENSP00000478570
Biological Process	GO:0001960	negative regulation of cytokine-mediated signaling pathway	3	54	1.4	0.0017	IL1RN,IL6,MMP12	9606.ENSP00000259206,9606.ENSP00000385675,9606.ENSP00000458585
Biological Process	GO:0002009	morphogenesis of an epithelium	6	414	0.82	0.0018	CSF1R,CSF1,ADM,PGF,MMP12,VEGFA	9606.ENSP00000286301,9606.ENSP00000327513,9606.ENSP00000436607,9606.ENSP00000451040,9606.ENSP00000458585,9606.ENSP00000478570
Biological Process	GO:0008360	regulation of cell shape	4	143	1.1	0.0019	KDR,CSF1R,CCL3,VEGFA	9606.ENSP00000263923,9606.ENSP00000286301,9606.ENSP00000477908,9606.ENSP00000478570
Biological Process	GO:0045217	cell-cell junction maintenance	2	10	1.96	0.0019	CSF1R,F2R	9606.ENSP00000286301,9606.ENSP00000321326
Biological Process	GO:2001214	positive regulation of vasculogenesis	2	10	1.96	0.0019	KDR,ADM	9606.ENSP00000263923,9606.ENSP00000436607
Biological Process	GO:0050708	regulation of protein secretion	6	422	0.81	0.0020	CSF1R,F2R,CD40LG,IL6,MMP12,CCL3	9606.ENSP00000286301,9606.ENSP00000321326,9606.ENSP00000359663,9606.ENSP00000385675,9606.ENSP00000458585,9606.ENSP00000477908
Biological Process	GO:0010821	regulation of mitochondrion organization	4	148	1.09	0.0021	HGF,TNFSF10,KDR,PLAUR	9606.ENSP00000222390,9606.ENSP00000241261,9606.ENSP00000263923,9606.ENSP00000339328
Biological Process	GO:0030593	neutrophil chemotaxis	3	59	1.36	0.0021	CX3CL1,S100A12,CCL3	9606.ENSP00000006053,9606.ENSP00000357726,9606.ENSP00000477908
Biological Process	GO:1903034	regulation of response to wounding	4	148	1.09	0.0021	F2R,PLAUR,THBD,SPP1	9606.ENSP00000321326,9606.ENSP00000339328,9606.ENSP00000366307,9606.ENSP00000378517
Biological Process	GO:0042531	positive regulation of tyrosine phosphorylation of STAT protein	3	60	1.36	0.0022	TNFRSF1A,CSF1R,IL6	9606.ENSP00000162749,9606.ENSP00000286301,9606.ENSP00000385675
Biological Process	GO:0060135	maternal process involved in female pregnancy	3	60	1.36	0.0022	MMP7,AGRP,SPP1	9606.ENSP00000260227,9606.ENSP00000290953,9606.ENSP00000378517
Biological Process	GO:0022604	regulation of cell morphogenesis	6	442	0.79	0.0024	KDR,CSF1R,NGF,SPP1,CCL3,VEGFA	9606.ENSP00000263923,9606.ENSP00000286301,9606.ENSP00000358525,9606.ENSP00000378517,9606.ENSP00000477908,9606.ENSP00000478570
Biological Process	GO:0045779	negative regulation of bone resorption	2	12	1.88	0.0025	TNFRSF11B,IL6	9606.ENSP00000297350,9606.ENSP00000385675
Biological Process	GO:0001570	vasculogenesis	3	65	1.32	0.0026	KDR,ADM,VEGFA	9606.ENSP00000263923,9606.ENSP00000436607,9606.ENSP00000478570
Biological Process	GO:0007596	blood coagulation	5	288	0.9	0.0026	F2R,PLAUR,CD40LG,THBD,IL6	9606.ENSP00000321326,9606.ENSP00000339328,9606.ENSP00000359663,9606.ENSP00000366307,9606.ENSP00000385675
Biological Process	GO:0061138	morphogenesis of a branching epithelium	4	160	1.06	0.0026	CSF1,ADM,PGF,VEGFA	9606.ENSP00000327513,9606.ENSP00000436607,9606.ENSP00000451040,9606.ENSP00000478570
Biological Process	GO:0003018	vascular process in circulatory system	4	162	1.05	0.0027	F2R,NPPB,ADM,VEGFA	9606.ENSP00000321326,9606.ENSP00000365651,9606.ENSP00000436607,9606.ENSP00000478570
Biological Process	GO:0050795	regulation of behavior	3	68	1.3	0.0029	RETN,AGRP,CCL3	9606.ENSP00000221515,9606.ENSP00000290953,9606.ENSP00000477908
Biological Process	GO:0060562	epithelial tube morphogenesis	5	298	0.88	0.0029	CSF1R,CSF1,ADM,PGF,VEGFA	9606.ENSP00000286301,9606.ENSP00000327513,9606.ENSP00000436607,9606.ENSP00000451040,9606.ENSP00000478570
Biological Process	GO:0042487	regulation of odontogenesis of dentin-containing tooth	2	14	1.81	0.0031	TNFRSF11B,CSF1	9606.ENSP00000297350,9606.ENSP00000327513
Biological Process	GO:0048246	macrophage chemotaxis	2	14	1.81	0.0031	CX3CL1,CCL3	9606.ENSP00000006053,9606.ENSP00000477908
Biological Process	GO:0071496	cellular response to external stimulus	5	305	0.87	0.0031	TNFRSF1A,FGF23,MMP7,TNFRSF10B,FAS	9606.ENSP00000162749,9606.ENSP00000237837,9606.ENSP00000260227,9606.ENSP00000276431,9606.ENSP00000347979
Biological Process	GO:0040008	regulation of growth	7	663	0.68	0.0032	GDF15,CXCL16,CSF1,NPPB,ESM1,SPP1,VEGFA	9606.ENSP00000252809,9606.ENSP00000293778,9606.ENSP00000327513,9606.ENSP00000365651,9606.ENSP00000370812,9606.ENSP00000378517,9606.ENSP00000478570
Biological Process	GO:0051179	localization	22	5233	0.28	0.0032	CX3CL1,TNFRSF1A,RETN,HGF,CHI3L1,IL1RN,KDR,TNFRSF10B,FLT1,CXCL16,IL16,F2R,PLAUR,S100A12,CD40LG,TNFRSF1B,NPPB,IL6,ADM,MMP12,CCL3,VEGFA	9606.ENSP00000006053,9606.ENSP00000162749,9606.ENSP00000221515,9606.ENSP00000222390,9606.ENSP00000255409,9606.ENSP00000259206,9606.ENSP00000263923,9606.ENSP00000276431,9606.ENSP00000282397,9606.ENSP00000293778,9606.ENSP00000302935,9606.ENSP00000321326,9606.ENSP00000339328,9606.ENSP00000357726,9606.ENSP00000359663,9606.ENSP00000365435,9606.ENSP00000365651,9606.ENSP00000385675,9606.ENSP00000436607,…
Biological Process	GO:0002521	leukocyte differentiation	5	313	0.86	0.0034	CSF1R,CSF1,CD40LG,IL6,VEGFA	9606.ENSP00000286301,9606.ENSP00000327513,9606.ENSP00000359663,9606.ENSP00000385675,9606.ENSP00000478570
Biological Process	GO:0002684	positive regulation of immune system process	8	882	0.62	0.0034	EBI3,CSF1,CD40LG,IL6,PGF,MMP12,CCL3,VEGFA	9606.ENSP00000221847,9606.ENSP00000327513,9606.ENSP00000359663,9606.ENSP00000385675,9606.ENSP00000451040,9606.ENSP00000458585,9606.ENSP00000477908,9606.ENSP00000478570
Biological Process	GO:0010818	T cell chemotaxis	2	15	1.78	0.0034	CXCL16,CCL3	9606.ENSP00000293778,9606.ENSP00000477908
Biological Process	GO:0030154	cell differentiation	17	3457	0.35	0.0034	CX3CL1,RETN,HGF,FGF23,GDF15,KDR,FLT1,CSF1R,CSF1,NGF,CD40LG,SPP1,IL6,ADM,PGF,CCL3,VEGFA	9606.ENSP00000006053,9606.ENSP00000221515,9606.ENSP00000222390,9606.ENSP00000237837,9606.ENSP00000252809,9606.ENSP00000263923,9606.ENSP00000282397,9606.ENSP00000286301,9606.ENSP00000327513,9606.ENSP00000358525,9606.ENSP00000359663,9606.ENSP00000378517,9606.ENSP00000385675,9606.ENSP00000436607,9606.ENSP00000451040,9606.ENSP00000477908,9606.ENSP00000478570
Biological Process	GO:0050678	regulation of epithelial cell proliferation	5	311	0.86	0.0034	KDR,FLT1,PGF,MMP12,VEGFA	9606.ENSP00000263923,9606.ENSP00000282397,9606.ENSP00000451040,9606.ENSP00000458585,9606.ENSP00000478570
Biological Process	GO:2001267	regulation of cysteine-type endopeptidase activity involved in apoptotic signaling pathway	2	15	1.78	0.0034	PLAUR,FAS	9606.ENSP00000339328,9606.ENSP00000347979
Biological Process	GO:0046879	hormone secretion	3	75	1.26	0.0036	IL1RN,IL6,ADM	9606.ENSP00000259206,9606.ENSP00000385675,9606.ENSP00000436607
Biological Process	GO:0050679	positive regulation of epithelial cell proliferation	4	178	1.01	0.0036	KDR,PGF,MMP12,VEGFA	9606.ENSP00000263923,9606.ENSP00000451040,9606.ENSP00000458585,9606.ENSP00000478570
Biological Process	GO:0051130	positive regulation of cellular component organization	9	1128	0.56	0.0036	CX3CL1,HGF,TNFSF10,GDF15,KDR,MMP3,PLAUR,NGF,VEGFA	9606.ENSP00000006053,9606.ENSP00000222390,9606.ENSP00000241261,9606.ENSP00000252809,9606.ENSP00000263923,9606.ENSP00000299855,9606.ENSP00000339328,9606.ENSP00000358525,9606.ENSP00000478570
Biological Process	GO:1903531	negative regulation of secretion by cell	4	178	1.01	0.0036	TNFRSF1A,FGF23,F2R,TNFRSF1B	9606.ENSP00000162749,9606.ENSP00000237837,9606.ENSP00000321326,9606.ENSP00000365435
Biological Process	GO:0030502	negative regulation of bone mineralization	2	16	1.75	0.0037	FGF23,CCL3	9606.ENSP00000237837,9606.ENSP00000477908
Biological Process	GO:0030949	positive regulation of vascular endothelial growth factor receptor signaling pathway	2	16	1.75	0.0037	FLT1,VEGFA	9606.ENSP00000282397,9606.ENSP00000478570
Biological Process	GO:0031348	negative regulation of defense response	4	180	1.0	0.0037	TNFRSF1A,HGF,TNFRSF1B,MMP12	9606.ENSP00000162749,9606.ENSP00000222390,9606.ENSP00000365435,9606.ENSP00000458585
Biological Process	GO:0000165	MAPK cascade	5	323	0.85	0.0038	HGF,FGF23,KDR,CD40LG,CCL3	9606.ENSP00000222390,9606.ENSP00000237837,9606.ENSP00000263923,9606.ENSP00000359663,9606.ENSP00000477908
Biological Process	GO:0030193	regulation of blood coagulation	3	77	1.25	0.0038	F2R,PLAUR,THBD	9606.ENSP00000321326,9606.ENSP00000339328,9606.ENSP00000366307
Biological Process	GO:1904035	regulation of epithelial cell apoptotic process	3	78	1.24	0.0039	KDR,CD40LG,IL6	9606.ENSP00000263923,9606.ENSP00000359663,9606.ENSP00000385675
Biological Process	GO:0002446	neutrophil mediated immunity	6	498	0.74	0.0040	RETN,CHI3L1,PLAUR,S100A12,TNFRSF1B,IL6	9606.ENSP00000221515,9606.ENSP00000255409,9606.ENSP00000339328,9606.ENSP00000357726,9606.ENSP00000365435,9606.ENSP00000385675
Biological Process	GO:0031100	animal organ regeneration	3	79	1.24	0.0040	HGF,ADM,PGF	9606.ENSP00000222390,9606.ENSP00000436607,9606.ENSP00000451040
Biological Process	GO:1903035	negative regulation of response to wounding	3	79	1.24	0.0040	PLAUR,THBD,SPP1	9606.ENSP00000339328,9606.ENSP00000366307,9606.ENSP00000378517
Biological Process	GO:0002042	cell migration involved in sprouting angiogenesis	2	17	1.73	0.0041	KDR,VEGFA	9606.ENSP00000263923,9606.ENSP00000478570
Biological Process	GO:0036230	granulocyte activation	6	502	0.74	0.0041	RETN,CHI3L1,PLAUR,S100A12,TNFRSF1B,CCL3	9606.ENSP00000221515,9606.ENSP00000255409,9606.ENSP00000339328,9606.ENSP00000357726,9606.ENSP00000365435,9606.ENSP00000477908
Biological Process	GO:0051023	regulation of immunoglobulin secretion	2	17	1.73	0.0041	CD40LG,IL6	9606.ENSP00000359663,9606.ENSP00000385675
Biological Process	GO:0043299	leukocyte degranulation	6	507	0.73	0.0043	RETN,CHI3L1,PLAUR,S100A12,TNFRSF1B,CCL3	9606.ENSP00000221515,9606.ENSP00000255409,9606.ENSP00000339328,9606.ENSP00000357726,9606.ENSP00000365435,9606.ENSP00000477908
Biological Process	GO:0007250	activation of NF-kappaB-inducing kinase activity	2	18	1.7	0.0044	CHI3L1,TNFRSF10B	9606.ENSP00000255409,9606.ENSP00000276431
Biological Process	GO:0030224	monocyte differentiation	2	18	1.7	0.0044	CSF1R,VEGFA	9606.ENSP00000286301,9606.ENSP00000478570
Biological Process	GO:0032026	response to magnesium ion	2	18	1.7	0.0044	FGF23,TNFRSF11B	9606.ENSP00000237837,9606.ENSP00000297350
Biological Process	GO:0048872	homeostasis of number of cells	4	193	0.97	0.0045	F2R,CSF1,IL6,VEGFA	9606.ENSP00000321326,9606.ENSP00000327513,9606.ENSP00000385675,9606.ENSP00000478570
Biological Process	GO:0070661	leukocyte proliferation	3	83	1.22	0.0045	EBI3,CSF1,CD40LG	9606.ENSP00000221847,9606.ENSP00000327513,9606.ENSP00000359663
Biological Process	GO:0002275	myeloid cell activation involved in immune response	6	519	0.72	0.0047	RETN,CHI3L1,PLAUR,S100A12,TNFRSF1B,CCL3	9606.ENSP00000221515,9606.ENSP00000255409,9606.ENSP00000339328,9606.ENSP00000357726,9606.ENSP00000365435,9606.ENSP00000477908
Biological Process	GO:0003177	pulmonary valve development	2	19	1.68	0.0048	TNFRSF1A,TNFRSF1B	9606.ENSP00000162749,9606.ENSP00000365435
Biological Process	GO:0044419	interspecies interaction between organisms	7	724	0.64	0.0048	TNFRSF1A,KDR,IL16,HAVCR1,S100A12,NPPB,CCL3	9606.ENSP00000162749,9606.ENSP00000263923,9606.ENSP00000302935,9606.ENSP00000344844,9606.ENSP00000357726,9606.ENSP00000365651,9606.ENSP00000477908
Biological Process	GO:0030097	hemopoiesis	6	526	0.72	0.0050	KDR,CSF1R,CSF1,CD40LG,IL6,VEGFA	9606.ENSP00000263923,9606.ENSP00000286301,9606.ENSP00000327513,9606.ENSP00000359663,9606.ENSP00000385675,9606.ENSP00000478570
Biological Process	GO:0035162	embryonic hemopoiesis	2	20	1.66	0.0052	KDR,VEGFA	9606.ENSP00000263923,9606.ENSP00000478570
Biological Process	GO:0001938	positive regulation of endothelial cell proliferation	3	89	1.19	0.0053	KDR,PGF,VEGFA	9606.ENSP00000263923,9606.ENSP00000451040,9606.ENSP00000478570
Biological Process	GO:0010822	positive regulation of mitochondrion organization	3	89	1.19	0.0053	TNFSF10,KDR,PLAUR	9606.ENSP00000241261,9606.ENSP00000263923,9606.ENSP00000339328
Biological Process	GO:0003176	aortic valve development	2	21	1.64	0.0056	TNFRSF1A,TNFRSF1B	9606.ENSP00000162749,9606.ENSP00000365435
Biological Process	GO:0032872	regulation of stress-activated MAPK cascade	4	208	0.94	0.0056	HGF,FAS,CD40LG,VEGFA	9606.ENSP00000222390,9606.ENSP00000347979,9606.ENSP00000359663,9606.ENSP00000478570
Biological Process	GO:0035809	regulation of urine volume	2	21	1.64	0.0056	NPPB,ADM	9606.ENSP00000365651,9606.ENSP00000436607
Biological Process	GO:0090050	positive regulation of cell migration involved in sprouting angiogenesis	2	21	1.64	0.0056	KDR,VEGFA	9606.ENSP00000263923,9606.ENSP00000478570
Biological Process	GO:2000027	regulation of animal organ morphogenesis	4	207	0.94	0.0056	HGF,TNFRSF11B,CSF1,VEGFA	9606.ENSP00000222390,9606.ENSP00000297350,9606.ENSP00000327513,9606.ENSP00000478570
Biological Process	GO:0042102	positive regulation of T cell proliferation	3	92	1.17	0.0057	EBI3,CD40LG,IL6	9606.ENSP00000221847,9606.ENSP00000359663,9606.ENSP00000385675
Biological Process	GO:0022407	regulation of cell-cell adhesion	5	366	0.79	0.0060	CX3CL1,EBI3,IL1RN,CD40LG,IL6	9606.ENSP00000006053,9606.ENSP00000221847,9606.ENSP00000259206,9606.ENSP00000359663,9606.ENSP00000385675
Biological Process	GO:0071887	leukocyte apoptotic process	2	22	1.62	0.0060	CTSL,IL6	9606.ENSP00000345344,9606.ENSP00000385675
Biological Process	GO:0032868	response to insulin	4	213	0.93	0.0061	RETN,TNFSF10,AGRP,ADM	9606.ENSP00000221515,9606.ENSP00000241261,9606.ENSP00000290953,9606.ENSP00000436607
Biological Process	GO:0010614	negative regulation of cardiac muscle hypertrophy	2	23	1.6	0.0064	TNFRSF1A,TNFRSF1B	9606.ENSP00000162749,9606.ENSP00000365435
Biological Process	GO:0022008	neurogenesis	10	1519	0.48	0.0067	CX3CL1,HGF,CSF1R,CSF1,NGF,SPP1,IL6,ADM,CCL3,VEGFA	9606.ENSP00000006053,9606.ENSP00000222390,9606.ENSP00000286301,9606.ENSP00000327513,9606.ENSP00000358525,9606.ENSP00000378517,9606.ENSP00000385675,9606.ENSP00000436607,9606.ENSP00000477908,9606.ENSP00000478570
Biological Process	GO:0051894	positive regulation of focal adhesion assembly	2	24	1.58	0.0069	KDR,VEGFA	9606.ENSP00000263923,9606.ENSP00000478570
Biological Process	GO:0006706	steroid catabolic process	2	25	1.56	0.0074	FGF23,SPP1	9606.ENSP00000237837,9606.ENSP00000378517
Biological Process	GO:0060259	regulation of feeding behavior	2	25	1.56	0.0074	RETN,AGRP	9606.ENSP00000221515,9606.ENSP00000290953
Biological Process	GO:0010628	positive regulation of gene expression	11	1826	0.44	0.0075	TNFRSF1A,HGF,FGF23,F2R,CSF1,NGF,SPP1,IL6,MMP12,CCL3,VEGFA	9606.ENSP00000162749,9606.ENSP00000222390,9606.ENSP00000237837,9606.ENSP00000321326,9606.ENSP00000327513,9606.ENSP00000358525,9606.ENSP00000378517,9606.ENSP00000385675,9606.ENSP00000458585,9606.ENSP00000477908,9606.ENSP00000478570
Biological Process	GO:0030194	positive regulation of blood coagulation	2	26	1.54	0.0078	F2R,THBD	9606.ENSP00000321326,9606.ENSP00000366307
Biological Process	GO:0070570	regulation of neuron projection regeneration	2	26	1.54	0.0078	HGF,SPP1	9606.ENSP00000222390,9606.ENSP00000378517
Biological Process	GO:1903393	positive regulation of adherens junction organization	2	26	1.54	0.0078	KDR,VEGFA	9606.ENSP00000263923,9606.ENSP00000478570
Biological Process	GO:0003014	renal system process	3	107	1.11	0.0081	F2R,NPPB,ADM	9606.ENSP00000321326,9606.ENSP00000365651,9606.ENSP00000436607
Biological Process	GO:0061844	antimicrobial humoral immune response mediated by antimicrobial peptide	3	107	1.11	0.0081	S100A12,NPPB,ADM	9606.ENSP00000357726,9606.ENSP00000365651,9606.ENSP00000436607
Biological Process	GO:0001558	regulation of cell growth	5	402	0.75	0.0084	CXCL16,NPPB,ESM1,SPP1,VEGFA	9606.ENSP00000293778,9606.ENSP00000365651,9606.ENSP00000370812,9606.ENSP00000378517,9606.ENSP00000478570
Biological Process	GO:0022409	positive regulation of cell-cell adhesion	4	238	0.88	0.0085	CX3CL1,EBI3,CD40LG,IL6	9606.ENSP00000006053,9606.ENSP00000221847,9606.ENSP00000359663,9606.ENSP00000385675
Biological Process	GO:0008209	androgen metabolic process	2	28	1.51	0.0087	SPP1,ADM	9606.ENSP00000378517,9606.ENSP00000436607
Biological Process	GO:0052652	cyclic purine nucleotide metabolic process	2	28	1.51	0.0087	NPPB,ADM	9606.ENSP00000365651,9606.ENSP00000436607
Biological Process	GO:0031644	regulation of neurological system process	3	112	1.09	0.0090	HGF,F2R,CCL3	9606.ENSP00000222390,9606.ENSP00000321326,9606.ENSP00000477908
Biological Process	GO:0032675	regulation of interleukin-6 production	3	112	1.09	0.0090	HGF,F2R,IL6	9606.ENSP00000222390,9606.ENSP00000321326,9606.ENSP00000385675
Biological Process	GO:0045667	regulation of osteoblast differentiation	3	112	1.09	0.0090	HGF,FGF23,IL6	9606.ENSP00000222390,9606.ENSP00000237837,9606.ENSP00000385675
Biological Process	GO:0048646	anatomical structure formation involved in morphogenesis	7	831	0.58	0.0092	CX3CL1,KDR,FLT1,ESM1,ADM,PGF,VEGFA	9606.ENSP00000006053,9606.ENSP00000263923,9606.ENSP00000282397,9606.ENSP00000370812,9606.ENSP00000436607,9606.ENSP00000451040,9606.ENSP00000478570
Biological Process	GO:0060603	mammary gland duct morphogenesis	2	29	1.5	0.0092	CSF1R,CSF1	9606.ENSP00000286301,9606.ENSP00000327513
Biological Process	GO:0090200	positive regulation of release of cytochrome c from mitochondria	2	29	1.5	0.0092	TNFSF10,PLAUR	9606.ENSP00000241261,9606.ENSP00000339328
Biological Process	GO:0033280	response to vitamin D	2	30	1.48	0.0097	FGF23,SPP1	9606.ENSP00000237837,9606.ENSP00000378517
Biological Process	GO:0071354	cellular response to interleukin-6	2	30	1.48	0.0097	FGF23,IL6	9606.ENSP00000237837,9606.ENSP00000385675
Biological Process	GO:0042742	defense response to bacterium	4	250	0.86	0.0098	TNFRSF1A,S100A12,IL6,ADM	9606.ENSP00000162749,9606.ENSP00000357726,9606.ENSP00000385675,9606.ENSP00000436607
Biological Process	GO:0051091	positive regulation of DNA-binding transcription factor activity	4	250	0.86	0.0098	S100A12,CD40LG,IL6,VEGFA	9606.ENSP00000357726,9606.ENSP00000359663,9606.ENSP00000385675,9606.ENSP00000478570
Biological Process	GO:0080135	regulation of cellular response to stress	6	618	0.65	0.0098	HGF,MMP3,FAS,CD40LG,SPP1,VEGFA	9606.ENSP00000222390,9606.ENSP00000299855,9606.ENSP00000347979,9606.ENSP00000359663,9606.ENSP00000378517,9606.ENSP00000478570
Biological Process	GO:0010976	positive regulation of neuron projection development	4	251	0.86	0.0099	CX3CL1,HGF,NGF,VEGFA	9606.ENSP00000006053,9606.ENSP00000222390,9606.ENSP00000358525,9606.ENSP00000478570
Biological Process	GO:0050728	negative regulation of inflammatory response	3	117	1.07	0.0099	TNFRSF1A,HGF,TNFRSF1B	9606.ENSP00000162749,9606.ENSP00000222390,9606.ENSP00000365435
Biological Process	GO:0009888	tissue development	10	1626	0.45	0.0100	HGF,CHI3L1,KDR,CSF1R,CSF1,SPP1,ADM,PGF,MMP12,VEGFA	9606.ENSP00000222390,9606.ENSP00000255409,9606.ENSP00000263923,9606.ENSP00000286301,9606.ENSP00000327513,9606.ENSP00000378517,9606.ENSP00000436607,9606.ENSP00000451040,9606.ENSP00000458585,9606.ENSP00000478570
Biological Process	GO:0022414	reproductive process	9	1350	0.48	0.0100	TNFSF10,MMP7,AGRP,CSF1,THBD,SPP1,ADM,PGF,VEGFA	9606.ENSP00000241261,9606.ENSP00000260227,9606.ENSP00000290953,9606.ENSP00000327513,9606.ENSP00000366307,9606.ENSP00000378517,9606.ENSP00000436607,9606.ENSP00000451040,9606.ENSP00000478570
Biological Process	GO:0032733	positive regulation of interleukin-10 production	2	31	1.47	0.0100	HGF,CD40LG	9606.ENSP00000222390,9606.ENSP00000359663
Biological Process	GO:0050769	positive regulation of neurogenesis	5	425	0.73	0.0100	CX3CL1,HGF,CSF1,NGF,VEGFA	9606.ENSP00000006053,9606.ENSP00000222390,9606.ENSP00000327513,9606.ENSP00000358525,9606.ENSP00000478570
Biological Process	GO:0060284	regulation of cell development	7	846	0.58	0.0100	CX3CL1,TNFRSF1A,HGF,CSF1,NGF,SPP1,VEGFA	9606.ENSP00000006053,9606.ENSP00000162749,9606.ENSP00000222390,9606.ENSP00000327513,9606.ENSP00000358525,9606.ENSP00000378517,9606.ENSP00000478570
Biological Process	GO:1903523	negative regulation of blood circulation	2	31	1.47	0.0100	F2R,ADM	9606.ENSP00000321326,9606.ENSP00000436607
Biological Process	GO:0007568	aging	4	255	0.85	0.0102	RETN,MMP7,TNFRSF1B,ADM	9606.ENSP00000221515,9606.ENSP00000260227,9606.ENSP00000365435,9606.ENSP00000436607
Biological Process	GO:0030168	platelet activation	3	120	1.06	0.0103	F2R,CD40LG,IL6	9606.ENSP00000321326,9606.ENSP00000359663,9606.ENSP00000385675
Biological Process	GO:0042755	eating behavior	2	32	1.45	0.0105	GDF15,AGRP	9606.ENSP00000252809,9606.ENSP00000290953
Biological Process	GO:0030879	mammary gland development	3	123	1.05	0.0110	CSF1R,CSF1,VEGFA	9606.ENSP00000286301,9606.ENSP00000327513,9606.ENSP00000478570
Biological Process	GO:0048873	homeostasis of number of cells within a tissue	2	33	1.44	0.0110	F2R,CSF1	9606.ENSP00000321326,9606.ENSP00000327513
Biological Process	GO:0014070	response to organic cyclic compound	7	873	0.56	0.0115	FGF23,IL1RN,THBD,SPP1,IL6,ADM,CCL3	9606.ENSP00000237837,9606.ENSP00000259206,9606.ENSP00000366307,9606.ENSP00000378517,9606.ENSP00000385675,9606.ENSP00000436607,9606.ENSP00000477908
Biological Process	GO:1900744	regulation of p38MAPK cascade	2	34	1.43	0.0116	HGF,VEGFA	9606.ENSP00000222390,9606.ENSP00000478570
Biological Process	GO:0010975	regulation of neuron projection development	5	443	0.71	0.0117	CX3CL1,HGF,NGF,SPP1,VEGFA	9606.ENSP00000006053,9606.ENSP00000222390,9606.ENSP00000358525,9606.ENSP00000378517,9606.ENSP00000478570
Biological Process	GO:0032965	regulation of collagen biosynthetic process	2	35	1.41	0.0121	F2R,IL6	9606.ENSP00000321326,9606.ENSP00000385675
Biological Process	GO:0043491	protein kinase B signaling	2	35	1.41	0.0121	KDR,CCL3	9606.ENSP00000263923,9606.ENSP00000477908
Biological Process	GO:0048513	animal organ development	14	2926	0.34	0.0121	TNFRSF1A,HGF,TNFSF10,CHI3L1,KDR,CSF1R,CSF1,CD40LG,TNFRSF1B,SPP1,IL6,ADM,PGF,VEGFA	9606.ENSP00000162749,9606.ENSP00000222390,9606.ENSP00000241261,9606.ENSP00000255409,9606.ENSP00000263923,9606.ENSP00000286301,9606.ENSP00000327513,9606.ENSP00000359663,9606.ENSP00000365435,9606.ENSP00000378517,9606.ENSP00000385675,9606.ENSP00000436607,9606.ENSP00000451040,9606.ENSP00000478570
Biological Process	GO:0035296	regulation of tube diameter	3	129	1.02	0.0122	F2R,NPPB,ADM	9606.ENSP00000321326,9606.ENSP00000365651,9606.ENSP00000436607
Biological Process	GO:1905952	regulation of lipid localization	3	129	1.02	0.0122	RETN,SPP1,IL6	9606.ENSP00000221515,9606.ENSP00000378517,9606.ENSP00000385675
Biological Process	GO:0098801	regulation of renal system process	2	36	1.4	0.0126	F2R,NPPB	9606.ENSP00000321326,9606.ENSP00000365651
Biological Process	GO:0002460	adaptive immune response based on somatic recombination of immune receptors built from immunoglobulin superfamily domains	3	132	1.01	0.0128	EBI3,CD40LG,IL6	9606.ENSP00000221847,9606.ENSP00000359663,9606.ENSP00000385675
Biological Process	GO:0016192	vesicle-mediated transport	10	1699	0.43	0.0130	RETN,HGF,CHI3L1,CXCL16,PLAUR,S100A12,TNFRSF1B,ADM,CCL3,VEGFA	9606.ENSP00000221515,9606.ENSP00000222390,9606.ENSP00000255409,9606.ENSP00000293778,9606.ENSP00000339328,9606.ENSP00000357726,9606.ENSP00000365435,9606.ENSP00000436607,9606.ENSP00000477908,9606.ENSP00000478570
Biological Process	GO:1904037	positive regulation of epithelial cell apoptotic process	2	37	1.39	0.0131	CD40LG,IL6	9606.ENSP00000359663,9606.ENSP00000385675
Biological Process	GO:0008285	negative regulation of cell population proliferation	6	669	0.61	0.0132	FLT1,CSF1R,F2R,NGF,IL6,ADM	9606.ENSP00000282397,9606.ENSP00000286301,9606.ENSP00000321326,9606.ENSP00000358525,9606.ENSP00000385675,9606.ENSP00000436607
Biological Process	GO:0032880	regulation of protein localization	7	901	0.55	0.0132	CSF1R,F2R,CD40LG,IL6,MMP12,CCL3,VEGFA	9606.ENSP00000286301,9606.ENSP00000321326,9606.ENSP00000359663,9606.ENSP00000385675,9606.ENSP00000458585,9606.ENSP00000477908,9606.ENSP00000478570
Biological Process	GO:0048699	generation of neurons	9	1422	0.46	0.0132	CX3CL1,HGF,CSF1R,CSF1,NGF,SPP1,IL6,ADM,VEGFA	9606.ENSP00000006053,9606.ENSP00000222390,9606.ENSP00000286301,9606.ENSP00000327513,9606.ENSP00000358525,9606.ENSP00000378517,9606.ENSP00000385675,9606.ENSP00000436607,9606.ENSP00000478570
Biological Process	GO:0048754	branching morphogenesis of an epithelial tube	3	134	1.01	0.0132	CSF1,PGF,VEGFA	9606.ENSP00000327513,9606.ENSP00000451040,9606.ENSP00000478570
Biological Process	GO:0002250	adaptive immune response	4	280	0.81	0.0134	EBI3,CTSL,CD40LG,IL6	9606.ENSP00000221847,9606.ENSP00000345344,9606.ENSP00000359663,9606.ENSP00000385675
Biological Process	GO:0030316	osteoclast differentiation	2	38	1.38	0.0136	CSF1R,CSF1	9606.ENSP00000286301,9606.ENSP00000327513
Biological Process	GO:0033135	regulation of peptidyl-serine phosphorylation	3	136	1.0	0.0136	HGF,IL6,VEGFA	9606.ENSP00000222390,9606.ENSP00000385675,9606.ENSP00000478570
Biological Process	GO:0045087	innate immune response	6	676	0.61	0.0136	CX3CL1,CSF1R,CXCL16,CSF1,S100A12,CCL3	9606.ENSP00000006053,9606.ENSP00000286301,9606.ENSP00000293778,9606.ENSP00000327513,9606.ENSP00000357726,9606.ENSP00000477908
Biological Process	GO:0048871	multicellular organismal homeostasis	4	283	0.81	0.0136	IL1RN,F2R,CSF1,VEGFA	9606.ENSP00000259206,9606.ENSP00000321326,9606.ENSP00000327513,9606.ENSP00000478570
Biological Process	GO:0051093	negative regulation of developmental process	7	910	0.54	0.0136	FGF23,GDF15,TNFRSF11B,NPPB,SPP1,IL6,CCL3	9606.ENSP00000237837,9606.ENSP00000252809,9606.ENSP00000297350,9606.ENSP00000365651,9606.ENSP00000378517,9606.ENSP00000385675,9606.ENSP00000477908
Biological Process	GO:0051930	regulation of sensory perception of pain	2	38	1.38	0.0136	F2R,CCL3	9606.ENSP00000321326,9606.ENSP00000477908
Biological Process	GO:0090066	regulation of anatomical structure size	5	464	0.69	0.0136	F2R,NPPB,SPP1,ADM,VEGFA	9606.ENSP00000321326,9606.ENSP00000365651,9606.ENSP00000378517,9606.ENSP00000436607,9606.ENSP00000478570
Biological Process	GO:0097746	regulation of blood vessel diameter	3	137	1.0	0.0137	F2R,NPPB,ADM	9606.ENSP00000321326,9606.ENSP00000365651,9606.ENSP00000436607
Biological Process	GO:0051384	response to glucocorticoid	3	138	1.0	0.0139	IL1RN,IL6,ADM	9606.ENSP00000259206,9606.ENSP00000385675,9606.ENSP00000436607
Biological Process	GO:0006468	protein phosphorylation	7	923	0.54	0.0145	HGF,FGF23,KDR,FLT1,CSF1R,CD40LG,CCL3	9606.ENSP00000222390,9606.ENSP00000237837,9606.ENSP00000263923,9606.ENSP00000282397,9606.ENSP00000286301,9606.ENSP00000359663,9606.ENSP00000477908
Biological Process	GO:0010557	positive regulation of macromolecule biosynthetic process	10	1758	0.41	0.0158	TNFRSF1A,EBI3,HGF,FGF23,KDR,F2R,SPP1,IL6,MMP12,VEGFA	9606.ENSP00000162749,9606.ENSP00000221847,9606.ENSP00000222390,9606.ENSP00000237837,9606.ENSP00000263923,9606.ENSP00000321326,9606.ENSP00000378517,9606.ENSP00000385675,9606.ENSP00000458585,9606.ENSP00000478570
Biological Process	GO:0043312	neutrophil degranulation	5	485	0.67	0.0158	RETN,CHI3L1,PLAUR,S100A12,TNFRSF1B	9606.ENSP00000221515,9606.ENSP00000255409,9606.ENSP00000339328,9606.ENSP00000357726,9606.ENSP00000365435
Biological Process	GO:0071222	cellular response to lipopolysaccharide	3	146	0.97	0.0160	TNFRSF1B,IL6,CCL3	9606.ENSP00000365435,9606.ENSP00000385675,9606.ENSP00000477908
Biological Process	GO:0071396	cellular response to lipid	5	486	0.67	0.0160	FGF23,TNFRSF1B,SPP1,IL6,CCL3	9606.ENSP00000237837,9606.ENSP00000365435,9606.ENSP00000378517,9606.ENSP00000385675,9606.ENSP00000477908
Biological Process	GO:0010035	response to inorganic substance	5	491	0.67	0.0165	FGF23,KDR,TNFRSF11B,MMP3,IL6	9606.ENSP00000237837,9606.ENSP00000263923,9606.ENSP00000297350,9606.ENSP00000299855,9606.ENSP00000385675
Biological Process	GO:0048638	regulation of developmental growth	4	302	0.78	0.0165	GDF15,CSF1,SPP1,VEGFA	9606.ENSP00000252809,9606.ENSP00000327513,9606.ENSP00000378517,9606.ENSP00000478570
Biological Process	GO:0000187	activation of MAPK activity	3	149	0.96	0.0167	HGF,GDF15,CD40LG	9606.ENSP00000222390,9606.ENSP00000252809,9606.ENSP00000359663
Biological Process	GO:0042592	homeostatic process	9	1491	0.44	0.0170	FGF23,IL1RN,KDR,F2R,CSF1,IL6,ADM,CCL3,VEGFA	9606.ENSP00000237837,9606.ENSP00000259206,9606.ENSP00000263923,9606.ENSP00000321326,9606.ENSP00000327513,9606.ENSP00000385675,9606.ENSP00000436607,9606.ENSP00000477908,9606.ENSP00000478570
Biological Process	GO:0050663	cytokine secretion	2	44	1.32	0.0170	CHI3L1,S100A12	9606.ENSP00000255409,9606.ENSP00000357726
Biological Process	GO:0001961	positive regulation of cytokine-mediated signaling pathway	2	45	1.31	0.0175	CSF1,MMP12	9606.ENSP00000327513,9606.ENSP00000458585
Biological Process	GO:0006953	acute-phase response	2	45	1.31	0.0175	IL1RN,IL6	9606.ENSP00000259206,9606.ENSP00000385675
Biological Process	GO:0044060	regulation of endocrine process	2	45	1.31	0.0175	RETN,F2R	9606.ENSP00000221515,9606.ENSP00000321326
Biological Process	GO:0001894	tissue homeostasis	3	155	0.94	0.0181	F2R,CSF1,VEGFA	9606.ENSP00000321326,9606.ENSP00000327513,9606.ENSP00000478570
Biological Process	GO:0051209	release of sequestered calcium ion into cytosol	2	46	1.3	0.0181	F2R,CCL3	9606.ENSP00000321326,9606.ENSP00000477908
Biological Process	GO:2000351	regulation of endothelial cell apoptotic process	2	46	1.3	0.0181	KDR,CD40LG	9606.ENSP00000263923,9606.ENSP00000359663
Biological Process	GO:0050767	regulation of neurogenesis	6	730	0.57	0.0184	CX3CL1,HGF,CSF1,NGF,SPP1,VEGFA	9606.ENSP00000006053,9606.ENSP00000222390,9606.ENSP00000327513,9606.ENSP00000358525,9606.ENSP00000378517,9606.ENSP00000478570
Biological Process	GO:0097193	intrinsic apoptotic signaling pathway	3	158	0.94	0.0190	TNFRSF1A,TNFRSF10B,TNFRSF1B	9606.ENSP00000162749,9606.ENSP00000276431,9606.ENSP00000365435
Biological Process	GO:0030195	negative regulation of blood coagulation	2	48	1.28	0.0193	PLAUR,THBD	9606.ENSP00000339328,9606.ENSP00000366307
Biological Process	GO:0019538	protein metabolic process	17	4194	0.27	0.0196	HGF,FGF23,MMP7,KDR,FLT1,CASP10,CSF1R,MMP3,CSF1,CTSL,NGF,CD40LG,SPP1,IL6,MMP12,KLK11,CCL3	9606.ENSP00000222390,9606.ENSP00000237837,9606.ENSP00000260227,9606.ENSP00000263923,9606.ENSP00000282397,9606.ENSP00000286186,9606.ENSP00000286301,9606.ENSP00000299855,9606.ENSP00000327513,9606.ENSP00000345344,9606.ENSP00000358525,9606.ENSP00000359663,9606.ENSP00000378517,9606.ENSP00000385675,9606.ENSP00000458585,9606.ENSP00000473047,9606.ENSP00000477908
Biological Process	GO:0070482	response to oxygen levels	4	321	0.75	0.0196	FAS,ADM,PGF,VEGFA	9606.ENSP00000347979,9606.ENSP00000436607,9606.ENSP00000451040,9606.ENSP00000478570
Biological Process	GO:1901698	response to nitrogen compound	7	988	0.51	0.0197	RETN,TNFSF10,AGRP,MMP3,THBD,IL6,ADM	9606.ENSP00000221515,9606.ENSP00000241261,9606.ENSP00000290953,9606.ENSP00000299855,9606.ENSP00000366307,9606.ENSP00000385675,9606.ENSP00000436607
Biological Process	GO:0050770	regulation of axonogenesis	3	162	0.93	0.0200	NGF,SPP1,VEGFA	9606.ENSP00000358525,9606.ENSP00000378517,9606.ENSP00000478570
Biological Process	GO:0048545	response to steroid hormone	4	324	0.75	0.0201	IL1RN,SPP1,IL6,ADM	9606.ENSP00000259206,9606.ENSP00000378517,9606.ENSP00000385675,9606.ENSP00000436607
Biological Process	GO:0033554	cellular response to stress	9	1553	0.42	0.0211	TNFRSF1A,TNFRSF10B,MMP3,FAS,CD40LG,TNFRSF1B,IL6,ADM,VEGFA	9606.ENSP00000162749,9606.ENSP00000276431,9606.ENSP00000299855,9606.ENSP00000347979,9606.ENSP00000359663,9606.ENSP00000365435,9606.ENSP00000385675,9606.ENSP00000436607,9606.ENSP00000478570
Biological Process	GO:0000186	activation of MAPKK activity	2	52	1.24	0.0220	F2R,NGF	9606.ENSP00000321326,9606.ENSP00000358525
Biological Process	GO:0043388	positive regulation of DNA binding	2	53	1.23	0.0227	PLAUR,NGF	9606.ENSP00000339328,9606.ENSP00000358525
Biological Process	GO:2001235	positive regulation of apoptotic signaling pathway	3	171	0.9	0.0228	TNFSF10,PLAUR,FAS	9606.ENSP00000241261,9606.ENSP00000339328,9606.ENSP00000347979
Biological Process	GO:0034341	response to interferon-gamma	3	176	0.89	0.0243	CX3CL1,CXCL16,CCL3	9606.ENSP00000006053,9606.ENSP00000293778,9606.ENSP00000477908
Biological Process	GO:0051254	positive regulation of RNA metabolic process	9	1596	0.41	0.0244	TNFRSF1A,HGF,FGF23,F2R,TNFRSF1B,SPP1,IL6,MMP12,VEGFA	9606.ENSP00000162749,9606.ENSP00000222390,9606.ENSP00000237837,9606.ENSP00000321326,9606.ENSP00000365435,9606.ENSP00000378517,9606.ENSP00000385675,9606.ENSP00000458585,9606.ENSP00000478570
Biological Process	GO:0008217	regulation of blood pressure	3	177	0.89	0.0246	F2R,NPPB,ADM	9606.ENSP00000321326,9606.ENSP00000365651,9606.ENSP00000436607
Biological Process	GO:0032370	positive regulation of lipid transport	2	56	1.21	0.0246	RETN,SPP1	9606.ENSP00000221515,9606.ENSP00000378517
Biological Process	GO:0032722	positive regulation of chemokine production	2	56	1.21	0.0246	CSF1R,IL6	9606.ENSP00000286301,9606.ENSP00000385675
Biological Process	GO:0032651	regulation of interleukin-1 beta production	2	58	1.2	0.0260	F2R,CCL3	9606.ENSP00000321326,9606.ENSP00000477908
Biological Process	GO:0035821	modification of morphology or physiology of other organism	3	182	0.88	0.0260	S100A12,NPPB,CCL3	9606.ENSP00000357726,9606.ENSP00000365651,9606.ENSP00000477908
Biological Process	GO:0045669	positive regulation of osteoblast differentiation	2	58	1.2	0.0260	HGF,IL6	9606.ENSP00000222390,9606.ENSP00000385675
Biological Process	GO:0060429	epithelium development	7	1055	0.48	0.0263	KDR,CSF1R,CSF1,ADM,PGF,MMP12,VEGFA	9606.ENSP00000263923,9606.ENSP00000286301,9606.ENSP00000327513,9606.ENSP00000436607,9606.ENSP00000451040,9606.ENSP00000458585,9606.ENSP00000478570
Biological Process	GO:0030072	peptide hormone secretion	2	60	1.18	0.0274	IL1RN,IL6	9606.ENSP00000259206,9606.ENSP00000385675
Biological Process	GO:0042445	hormone metabolic process	3	186	0.87	0.0274	NGF,SPP1,ADM	9606.ENSP00000358525,9606.ENSP00000378517,9606.ENSP00000436607
Biological Process	GO:0019229	regulation of vasoconstriction	2	61	1.17	0.0281	F2R,ADM	9606.ENSP00000321326,9606.ENSP00000436607
Biological Process	GO:0009987	cellular process	39	14652	0.08	0.0283	CX3CL1,TNFRSF1A,RETN,EBI3,HGF,FGF23,TNFSF10,GDF15,CHI3L1,IL1RN,MMP7,KDR,TNFRSF10B,FLT1,CASP10,CSF1R,AGRP,CXCL16,TNFRSF11B,MMP3,IL16,F2R,CSF1,PLAUR,CTSL,FAS,S100A12,NGF,CD40LG,TNFRSF1B,NPPB,THBD,SPP1,IL6,ADM,PGF,MMP12,CCL3,VEGFA	9606.ENSP00000006053,9606.ENSP00000162749,9606.ENSP00000221515,9606.ENSP00000221847,9606.ENSP00000222390,9606.ENSP00000237837,9606.ENSP00000241261,9606.ENSP00000252809,9606.ENSP00000255409,9606.ENSP00000259206,9606.ENSP00000260227,9606.ENSP00000263923,9606.ENSP00000276431,9606.ENSP00000282397,9606.ENSP00000286186,9606.ENSP00000286301,9606.ENSP00000290953,9606.ENSP00000293778,9606.ENSP00000297350,…
Biological Process	GO:0043687	post-translational protein modification	4	365	0.7	0.0283	FGF23,CSF1,SPP1,IL6	9606.ENSP00000237837,9606.ENSP00000327513,9606.ENSP00000378517,9606.ENSP00000385675
Biological Process	GO:0051248	negative regulation of protein metabolic process	7	1075	0.47	0.0284	HGF,TNFRSF10B,PLAUR,NGF,TNFRSF1B,IL6,VEGFA	9606.ENSP00000222390,9606.ENSP00000276431,9606.ENSP00000339328,9606.ENSP00000358525,9606.ENSP00000365435,9606.ENSP00000385675,9606.ENSP00000478570
Biological Process	GO:0048015	phosphatidylinositol-mediated signaling	2	62	1.17	0.0286	CSF1R,NGF	9606.ENSP00000286301,9606.ENSP00000358525
Biological Process	GO:0032870	cellular response to hormone stimulus	5	585	0.59	0.0297	FGF23,AGRP,CTSL,SPP1,PGF	9606.ENSP00000237837,9606.ENSP00000290953,9606.ENSP00000345344,9606.ENSP00000378517,9606.ENSP00000451040
Biological Process	GO:0008015	blood circulation	4	373	0.69	0.0300	F2R,NPPB,ADM,VEGFA	9606.ENSP00000321326,9606.ENSP00000365651,9606.ENSP00000436607,9606.ENSP00000478570
Biological Process	GO:0043523	regulation of neuron apoptotic process	3	195	0.85	0.0303	F2R,NGF,CCL3	9606.ENSP00000321326,9606.ENSP00000358525,9606.ENSP00000477908
Biological Process	GO:1903201	regulation of oxidative stress-induced cell death	2	65	1.15	0.0308	HGF,MMP3	9606.ENSP00000222390,9606.ENSP00000299855
Biological Process	GO:0046777	protein autophosphorylation	3	198	0.84	0.0313	KDR,FLT1,CSF1R	9606.ENSP00000263923,9606.ENSP00000282397,9606.ENSP00000286301
Biological Process	GO:0045670	regulation of osteoclast differentiation	2	67	1.13	0.0322	CSF1,CCL3	9606.ENSP00000327513,9606.ENSP00000477908
Biological Process	GO:2000573	positive regulation of DNA biosynthetic process	2	68	1.13	0.0329	HGF,VEGFA	9606.ENSP00000222390,9606.ENSP00000478570
Biological Process	GO:0040014	regulation of multicellular organism growth	2	69	1.12	0.0337	GDF15,CSF1	9606.ENSP00000252809,9606.ENSP00000327513
Biological Process	GO:0044092	negative regulation of molecular function	7	1119	0.45	0.0337	HGF,IL1RN,TNFRSF10B,PLAUR,NGF,TNFRSF1B,VEGFA	9606.ENSP00000222390,9606.ENSP00000259206,9606.ENSP00000276431,9606.ENSP00000339328,9606.ENSP00000358525,9606.ENSP00000365435,9606.ENSP00000478570
Biological Process	GO:0007589	body fluid secretion	2	70	1.11	0.0343	NPPB,VEGFA	9606.ENSP00000365651,9606.ENSP00000478570
Biological Process	GO:1903524	positive regulation of blood circulation	2	70	1.11	0.0343	F2R,ADM	9606.ENSP00000321326,9606.ENSP00000436607
Biological Process	GO:0007584	response to nutrient	3	208	0.82	0.0346	FGF23,TNFRSF11B,SPP1	9606.ENSP00000237837,9606.ENSP00000297350,9606.ENSP00000378517
Biological Process	GO:0008630	intrinsic apoptotic signaling pathway in response to DNA damage	2	71	1.11	0.0349	TNFRSF1A,TNFRSF1B	9606.ENSP00000162749,9606.ENSP00000365435
Biological Process	GO:0031175	neuron projection development	5	616	0.57	0.0349	CSF1R,NGF,IL6,ADM,VEGFA	9606.ENSP00000286301,9606.ENSP00000358525,9606.ENSP00000385675,9606.ENSP00000436607,9606.ENSP00000478570
Biological Process	GO:0048732	gland development	4	395	0.66	0.0349	HGF,CSF1R,CSF1,VEGFA	9606.ENSP00000222390,9606.ENSP00000286301,9606.ENSP00000327513,9606.ENSP00000478570
Biological Process	GO:1901564	organonitrogen compound metabolic process	19	5281	0.21	0.0354	HGF,FGF23,MMP7,KDR,FLT1,CASP10,CSF1R,MMP3,CSF1,CTSL,NGF,CD40LG,NPPB,SPP1,IL6,ADM,MMP12,KLK11,CCL3	9606.ENSP00000222390,9606.ENSP00000237837,9606.ENSP00000260227,9606.ENSP00000263923,9606.ENSP00000282397,9606.ENSP00000286186,9606.ENSP00000286301,9606.ENSP00000299855,9606.ENSP00000327513,9606.ENSP00000345344,9606.ENSP00000358525,9606.ENSP00000359663,9606.ENSP00000365651,9606.ENSP00000378517,9606.ENSP00000385675,9606.ENSP00000436607,9606.ENSP00000458585,9606.ENSP00000473047,9606.ENSP00000477908
Biological Process	GO:0046488	phosphatidylinositol metabolic process	3	211	0.81	0.0356	HGF,FGF23,CSF1R	9606.ENSP00000222390,9606.ENSP00000237837,9606.ENSP00000286301
Biological Process	GO:0006810	transport	16	4130	0.25	0.0357	RETN,HGF,CHI3L1,IL1RN,CXCL16,F2R,PLAUR,S100A12,CD40LG,TNFRSF1B,NPPB,IL6,ADM,MMP12,CCL3,VEGFA	9606.ENSP00000221515,9606.ENSP00000222390,9606.ENSP00000255409,9606.ENSP00000259206,9606.ENSP00000293778,9606.ENSP00000321326,9606.ENSP00000339328,9606.ENSP00000357726,9606.ENSP00000359663,9606.ENSP00000365435,9606.ENSP00000365651,9606.ENSP00000385675,9606.ENSP00000436607,9606.ENSP00000458585,9606.ENSP00000477908,9606.ENSP00000478570
Biological Process	GO:0003006	developmental process involved in reproduction	5	622	0.56	0.0359	TNFSF10,CSF1,SPP1,ADM,VEGFA	9606.ENSP00000241261,9606.ENSP00000327513,9606.ENSP00000378517,9606.ENSP00000436607,9606.ENSP00000478570
Biological Process	GO:0010243	response to organonitrogen compound	6	876	0.49	0.0368	RETN,TNFSF10,AGRP,THBD,IL6,ADM	9606.ENSP00000221515,9606.ENSP00000241261,9606.ENSP00000290953,9606.ENSP00000366307,9606.ENSP00000385675,9606.ENSP00000436607
Biological Process	GO:0010468	regulation of gene expression	17	4533	0.23	0.0371	TNFRSF1A,HGF,FGF23,GDF15,KDR,IL16,F2R,CSF1,S100A12,NGF,CD40LG,TNFRSF1B,SPP1,IL6,MMP12,CCL3,VEGFA	9606.ENSP00000162749,9606.ENSP00000222390,9606.ENSP00000237837,9606.ENSP00000252809,9606.ENSP00000263923,9606.ENSP00000302935,9606.ENSP00000321326,9606.ENSP00000327513,9606.ENSP00000357726,9606.ENSP00000358525,9606.ENSP00000359663,9606.ENSP00000365435,9606.ENSP00000378517,9606.ENSP00000385675,9606.ENSP00000458585,9606.ENSP00000477908,9606.ENSP00000478570
Biological Process	GO:0032755	positive regulation of interleukin-6 production	2	74	1.09	0.0371	F2R,IL6	9606.ENSP00000321326,9606.ENSP00000385675
Biological Process	GO:0045893	positive regulation of transcription, DNA-templated	8	1435	0.4	0.0371	TNFRSF1A,HGF,FGF23,F2R,SPP1,IL6,MMP12,VEGFA	9606.ENSP00000162749,9606.ENSP00000222390,9606.ENSP00000237837,9606.ENSP00000321326,9606.ENSP00000378517,9606.ENSP00000385675,9606.ENSP00000458585,9606.ENSP00000478570
Biological Process	GO:0046651	lymphocyte proliferation	2	74	1.09	0.0371	EBI3,CD40LG	9606.ENSP00000221847,9606.ENSP00000359663
Biological Process	GO:0048608	reproductive structure development	4	405	0.65	0.0371	TNFSF10,SPP1,ADM,VEGFA	9606.ENSP00000241261,9606.ENSP00000378517,9606.ENSP00000436607,9606.ENSP00000478570
Biological Process	GO:0070098	chemokine-mediated signaling pathway	2	75	1.08	0.0376	CX3CL1,CCL3	9606.ENSP00000006053,9606.ENSP00000477908
Biological Process	GO:0050772	positive regulation of axonogenesis	2	76	1.08	0.0384	NGF,VEGFA	9606.ENSP00000358525,9606.ENSP00000478570
Biological Process	GO:1901701	cellular response to oxygen-containing compound	6	896	0.48	0.0399	FGF23,MMP3,TNFRSF1B,SPP1,IL6,CCL3	9606.ENSP00000237837,9606.ENSP00000299855,9606.ENSP00000365435,9606.ENSP00000378517,9606.ENSP00000385675,9606.ENSP00000477908
Biological Process	GO:0090257	regulation of muscle system process	3	224	0.78	0.0404	TNFRSF1A,F2R,TNFRSF1B	9606.ENSP00000162749,9606.ENSP00000321326,9606.ENSP00000365435
Biological Process	GO:0044403	symbiont process	5	650	0.54	0.0414	TNFRSF1A,KDR,IL16,HAVCR1,CCL3	9606.ENSP00000162749,9606.ENSP00000263923,9606.ENSP00000302935,9606.ENSP00000344844,9606.ENSP00000477908
Biological Process	GO:0006629	lipid metabolic process	7	1192	0.43	0.0434	TNFRSF1A,HGF,FGF23,IL1RN,CSF1R,SPP1,ADM	9606.ENSP00000162749,9606.ENSP00000222390,9606.ENSP00000237837,9606.ENSP00000259206,9606.ENSP00000286301,9606.ENSP00000378517,9606.ENSP00000436607
Biological Process	GO:0001649	osteoblast differentiation	2	83	1.04	0.0442	SPP1,CCL3	9606.ENSP00000378517,9606.ENSP00000477908
Biological Process	GO:0110110	positive regulation of animal organ morphogenesis	2	83	1.04	0.0442	CSF1,VEGFA	9606.ENSP00000327513,9606.ENSP00000478570
Biological Process	GO:2001023	regulation of response to drug	2	83	1.04	0.0442	RETN,HGF	9606.ENSP00000221515,9606.ENSP00000222390
Biological Process	GO:0045926	negative regulation of growth	3	235	0.76	0.0445	GDF15,NPPB,SPP1	9606.ENSP00000252809,9606.ENSP00000365651,9606.ENSP00000378517
Biological Process	GO:0048640	negative regulation of developmental growth	2	84	1.03	0.0445	GDF15,SPP1	9606.ENSP00000252809,9606.ENSP00000378517
Biological Process	GO:0006508	proteolysis	7	1203	0.42	0.0446	MMP7,CASP10,MMP3,CTSL,NGF,MMP12,KLK11	9606.ENSP00000260227,9606.ENSP00000286186,9606.ENSP00000299855,9606.ENSP00000345344,9606.ENSP00000358525,9606.ENSP00000458585,9606.ENSP00000473047
Biological Process	GO:0051924	regulation of calcium ion transport	3	236	0.76	0.0448	IL16,F2R,CCL3	9606.ENSP00000302935,9606.ENSP00000321326,9606.ENSP00000477908
Biological Process	GO:0008283	cell population proliferation	5	676	0.53	0.0468	EBI3,HGF,CSF1R,CSF1,CD40LG	9606.ENSP00000221847,9606.ENSP00000222390,9606.ENSP00000286301,9606.ENSP00000327513,9606.ENSP00000359663
Biological Process	GO:0031640	killing of cells of other organism	2	89	1.01	0.0490	S100A12,NPPB	9606.ENSP00000357726,9606.ENSP00000365651
Biological Process	GO:0044364	disruption of cells of other organism	2	89	1.01	0.0490	S100A12,NPPB	9606.ENSP00000357726,9606.ENSP00000365651
