# Supplementary material for: Strong Associations between Plasma Osteopontin and Several Inflammatory Chemokines, Cytokines, and Growth Factors
Source: Biomedicines. 2021 Jul 28;9(8):908. doi: 10.3390/biomedicines9080908 (PMC8389577; doi:10.3390/biomedicines9080908)
Supplement: Supplementary file 1 [file biomedicines-09-00908-s001.zip › osteopontinsupplementarytable6.xlsx]

## Sheet: Blad2
Suplemental table 6. Lower and upper limits of quantification for the biomarkers included in the Proseek Multiplex Cardiovascular I panel.
Biomarker	Lower limit of quantification (pg/mL)	Upper limit of quantification (pg/mL)
Adrenomedullin	977	62500
Agouti-related protein	244	125000
Angiopoietin-1 receptor	122	250000
Beta-nerve growth factor	2	31250
Caspase-8	2	62500
Cathepsin D	9766	2500000
Cathepsin L1	488	250000
C-C motif chemokine 3	0.48	977
C-C motif chemokine 4	0.95	62500
C-C motif chemokine 20	4	15630
CD40 ligand	8	7810
Chitinase-3-like protein 1	977	500000
C-X-C motife chemokine 1	15	15630
C-X-C motif chemokine 6	61	31250
C-X-C motif chemokine 16	488	125000
Cystatin-B	488	250000
Dickkopf-related protein 1	244	250000
Endothelial cell-specific molecule 1	488	250000
Eosinophil cationic protein	488	15630
Epidermal growth factor	2	3910
E-selectin	488	500000
Fatty acid-binding protein, adipocyte	1950	250000
Fibroblast growth factor 23	488	62500
Follistatin	977	1000000
Fractalkine	15	62500
Galanin peptides	488	1000000
Galectin-3	3906	500000
Growth hormone	2	15630
Growth/differentiation factor 15	15	62500
Heat shock 27 kDa protein	7810	500000
Heparin-binding EGF-like growth factor	2	7810
Hepatocyte growth factor	61	125000
Interleukin-1 receptor antagonist protein	4	1950
Interleukin-4	0.95	15630
Interleukin-6	0.06	3910
Interleukin-6 receptor subunit alpha	488	500000
Interleukin-8	0.12	3910
Interleukin-16	15	15630
Interleukin-18	0.24	31250
Interleukin-27	122	62500
Kallikrein-6	8	62500
Kallikrein-11	8	15630
Lectin-like oxidized LDL receptor 1	8	15630
Leptin	488	62500
Macrophage colony-stimulating factor 1	0.12	7810
Matrix metalloproteinase-1	4	31250
Matrix metalloproteinase-3	3910	250000
Matrix metalloproteinase-7	61	62500
Matrix metalloproteinase-10	4	31250
Matrix metalloproteinase-12	8	125000
Melusin	122	125000
Membrane-bound aminopeptidase P	9766	1250000
Monocyte chemotactic protein 1	4	1950
Myeloperoxidase	488	250000
Myoglobin	4883	1250000
N-terminal pro-B-type natriuretic peptide	3910	250000
Osteoprotegerin	0.95	62500
Pappalysin-1	9766	1000000
Pentraxin-related protein PTX3	244	15630
Placenta growth factor	2	31250
Platelet endothelial cell adhesion molecule	244	62500
Platelet-derived growth factor subunit B	244	250000
Prolactin	7812	1000000
Protein S100-A12	244	1000000
Proto-oncogene tyrosine-protein kinase Src	76	78125
P-selectin glycoprotein ligand 1	61	31250
Receptor for advanced glycosylation end products	31	31250
Renin	15	31250
Resistin	244	250000
SIR2-like protein	122	125000
Spondin-1	3906	1000000
ST2 protein	122	125000
Stem cell factor	0.12	7810
Thrombomodulin	15	15625
TIM-1	8	31250
Tissue factor	0.12	7810
Tissue-type plasminogen activator	244	500000
TNF-related activation-induced cytokine	15	125000
TNF-related apoptosis-inducing ligand	4	31250
TNF-related apoptosis-inducing ligand receptor 2	15	62500
Tumor necrosis factor receptor 1	4	31250
Tumor necrosis factor receptor 2	488	250000
Tumor necrosis factor receptor superfamily member 5	0.48	15630
Tumor necrosis factor receptor superfamily member 6	31	250000
Tumor necrosis factor ligand superfamily member 14	2	31250
Urokinase plasminogen activator surface receptor	0.48	7810
Vascular endothelial growth factor A	0.24	15630
Vascular endothelial growth factor D	61	62500

## Sheet: Blad3
Matrix metalloproteinase-3								P08254	3910		250000 250000
Matrix metalloproteinase-7								P09237	61		62500 125000
Matrix metalloproteinase-10								P09238	4		31250 31250
Matrix metalloproteinase-12								P39900	8		125000 250000
Melusin								Q9UKP3	122		125000 250000
Membrane-bound aminopeptidase P								O43895	9766		1250000 1250000
Monocyte chemotactic protein 1								P13500	4		1950 1950
Myeloperoxidase								P05164	488		250000 250000
Myoglobin								P02144	4883		1250000 1250000
N-terminal pro-B-type natriuretic peptide									3910		250000 250000
Osteoprotegerin								O00300	0.95		62500 62500
Pappalysin-1								Q13219	9766		10000000 10000000
Pentraxin-related protein PTX3								P26022	244		15630 62500
Placenta growth factor								P49763	2		31250 31250
Platelet endothelial cell adhesion molecule								P16284	244		62500 1000000
Platelet-derived growth factor subunit B								P01127	244		250000 250000
Prolactin								P01236	7812		1000000 2000000
Protein S100-A12								P80511	244		1000000 1000000
Proto-oncogene tyrosine-protein kinase Src								P12931	76		78125 156250
P-selectin glycoprotein ligand 1								Q14242	61		31250 62500
Receptor for advanced glycosylation end products								Q15109	31		31250 1000000
Renin								P00797	15		31250 250000
Resistin								Q9HD89	244		250000 500000
SIR2-like protein								Q8IXJ6	122		125000 250000
Spondin-1								Q9HCB6	3906		1000000 4000000
ST2 protein								Q01638	122		125000 250000
Stem cell factor								P21583	0.12		7810 7810
Thrombomodulin								P07204	15		15625 250000
TIM-1								Q96D42	8		31250 62500
Tissue factor								P13726	0.12		7810 31250
Tissue-type plasminogen activator								P00750	244		500000 500000
TNF-related activation-induced cytokine								O14788	15		125000 125000
TNF-related apoptosis-inducing ligand								P50591	4		31250 62500
TNF-related apoptosis-inducing ligand receptor 2								O14763	15		62500 62500
Tumor necrosis factor receptor 1								P19438	4		31250 62500
Tumor necrosis factor receptor 2								P20333	488		250000 250000
Tumor necrosis factor receptor superfamily member 5								P25942	0.48		15630 31250
Tumor necrosis factor receptor superfamily member 6								P25445	31		250000 250000
Tumor necrosis factor ligand superfamily member 14								O43557	2		31250 31250
Urokinase plasminogen activator surface receptor								Q03405	0.48		7810 31250
Vascular endothelial growth factor A								P15692	0.24		15630 31250
Vascular endothelial growth factor D								O43915	61		62500 125000
